# Supplementary material for: 40-De­oxy-40(S)-iodo­rapamycin
Source: Acta Crystallogr Sect E Struct Rep Online. 2012 Jul 4;68(Pt 8):o2331. doi: 10.1107/S1600536812027547 (PMC3414270; doi:10.1107/S1600536812027547)
Supplement: Supplementary file 1 [file e-68-o2331-sup1.cif]

##############################################################################
#                                                                            #
# This CIF contains the data in a paper accepted for publication in          #
# Acta Crystallographica Section E. It conforms to the requirements of       #
# Notes for Authors for Acta Crystallographica Section E, and has been       #
# peer reviewed under the auspices of the IUCr Commission on Journals.       #
#                                                                            #
# Full details of the Crystallographic Information File format               #
# are given in the paper "The Crystallographic Information File (CIF):       #
# a New Standard Archive File for Crystallography" by S. R. Hall, F. H.      #
# Allen and I. D. Brown [Acta Cryst. (1991), A47, 655-685].                  #
#                                                                            #
# The current version of the core CIF dictionary is obtainable from          #
# ftp://ftp.iucr.org/pub/cif_core.dic.                                       #
#                                                                            #
# Software is freely available for graphical display of the structure(s)     #
# in this CIF. For information consult the CIF software page                 #
# http://www.iucr.org/resources/cif/software.                                #
#                                                                            #
# This file may be used for bona fide research purposes within the           #
# scientific community so long as proper attribution is given to the journal # 
# article from which it was obtained.                                        #
#                                                                            #
##############################################################################
data_I
_audit_creation_method     SHELXL-97
_chemical_name_systematic
;
40-Deoxy-40(<i>S</i>)-iodorapamycin
;
_chemical_name_common     '40-Deoxy-40(<i>S</i>)-iodorapamycin'
_chemical_formula_moiety     'C51 H78 I N O12'
_chemical_formula_sum     'C51 H78 I N O12'
_chemical_formula_iupac     'C51 H78 I N O12'
_chemical_formula_weight     1024.04
_chemical_melting_point     ?
_symmetry_cell_setting     orthorhombic
_symmetry_space_group_name_H-M     'P 21 21 21'
_symmetry_space_group_name_Hall     'P 2ac 2ab'
loop_
    _symmetry_equiv_pos_as_xyz
    'x, y, z'
    '-x+1/2, -y, z+1/2'
    '-x, y+1/2, -z+1/2'
    'x+1/2, -y+1/2, -z'
_cell_length_a     12.8905(2)
_cell_length_b     12.9820(3)
_cell_length_c     34.6469(10)
_cell_angle_alpha     90.00
_cell_angle_beta     90.00
_cell_angle_gamma     90.00
_cell_volume     5798.0(2)
_cell_formula_units_Z     4
_cell_measurement_reflns_used     4960
_cell_measurement_theta_min     3.4016
_cell_measurement_theta_max     70.6018
_cell_measurement_temperature     293(2)
_exptl_crystal_description     block
_exptl_crystal_colour     colorless
_exptl_crystal_size_max     0.45
_exptl_crystal_size_mid     0.42
_exptl_crystal_size_min     0.37
_exptl_crystal_density_diffrn     1.173
_exptl_crystal_density_meas     ?
_exptl_crystal_density_method     'not measured'
_exptl_crystal_F_000     2160
_exptl_absorpt_coefficient_mu     4.771
_exptl_absorpt_correction_type     multi-scan
_exptl_absorpt_process_details     '(SADABS; Bruker, 1996)'
_exptl_absorpt_correction_T_min     0.2227
_exptl_absorpt_correction_T_max     0.2713
_exptl_special_details     ?
_diffrn_ambient_temperature     293(2)
_diffrn_radiation_type     CuK\a
_diffrn_radiation_wavelength     1.54178
_diffrn_radiation_source     'fine-focus sealed tube'
_diffrn_radiation_monochromator     graphite
_diffrn_measurement_device_type     'Bruker SMART CCD'
_diffrn_measurement_method     'phi and omega scans'
_diffrn_detector_area_resol_mean     ?
_diffrn_reflns_number     12528
_diffrn_reflns_av_R_equivalents     0.0188
_diffrn_reflns_av_sigmaI/netI     0.0277
_diffrn_reflns_theta_min     3.64
_diffrn_reflns_theta_max     64.99
_diffrn_reflns_theta_full     64.99
_diffrn_measured_fraction_theta_max     0.999
_diffrn_measured_fraction_theta_full     0.999
_diffrn_reflns_limit_h_min     -7
_diffrn_reflns_limit_h_max     15
_diffrn_reflns_limit_k_min     -15
_diffrn_reflns_limit_k_max     12
_diffrn_reflns_limit_l_min     -40
_diffrn_reflns_limit_l_max     14
_diffrn_standards_number     ?
_diffrn_standards_interval_count     ?
_diffrn_standards_interval_time     ?
_diffrn_standards_decay_%     ?
_refine_special_details
;
Refinement of <i>F</i>^2^ against ALL reflections. The weighted <i>R</i>-factor
<i>wR</i> and goodness of fit <i>S</i> are based on <i>F</i>^2^, conventional
<i>R</i>-factors <i>R</i> are based on <i>F</i>, with <i>F</i> set to zero for
negative <i>F</i>^2^. The threshold expression of <i>F</i>^2^ >
\s(<i>F</i>^2^) is used only for calculating <i>R</i>-factors(gt) <i>etc</i>.
and is not relevant to the choice of reflections for refinement.
<i>R</i>-factors based on <i>F</i>^2^ are statistically about twice as large
as those based on <i>F</i>, and <i>R</i>- factors based on ALL data will be
even larger.
;
_reflns_number_total     8657
_reflns_number_gt     6937
_reflns_threshold_expression     I>2\s(I)
_refine_ls_structure_factor_coef     Fsqd
_refine_ls_matrix_type     full
_refine_ls_R_factor_all     0.0613
_refine_ls_R_factor_gt     0.0486
_refine_ls_wR_factor_gt     0.1241
_refine_ls_wR_factor_ref     0.1356
_refine_ls_goodness_of_fit_ref     1.026
_refine_ls_restrained_S_all     1.026
_refine_ls_number_reflns     8657
_refine_ls_number_parameters     596
_refine_ls_number_restraints     0
_refine_ls_hydrogen_treatment     constr
_refine_ls_weighting_scheme     calc
_refine_ls_weighting_details
         'calc w=1/[\s^2^(Fo^2^)+(0.0665P)^2^+2.3571P] where P=(Fo^2^+2Fc^2^)/3'
_atom_sites_solution_hydrogens     geom
_atom_sites_solution_primary     direct
_atom_sites_solution_secondary     difmap
_refine_ls_shift/su_max     0.001
_refine_ls_shift/su_mean     0.000
_refine_diff_density_max     0.389
_refine_diff_density_min     -0.505
_refine_ls_extinction_method     none
_refine_ls_extinction_coef     ?
_refine_ls_abs_structure_details     'Flack (1983), 3167 Friedel pairs'
_refine_ls_abs_structure_Flack     -0.015(5)
loop_
    _atom_type_symbol
    _atom_type_description
    _atom_type_scat_dispersion_real
    _atom_type_scat_dispersion_imag
    _atom_type_scat_source
    'C' 'C' 0.0181 0.0091
                         'International Tables Vol C Tables 4.2.6.8 and 6.1.1.4'
    'H' 'H' 0.0000 0.0000
                         'International Tables Vol C Tables 4.2.6.8 and 6.1.1.4'
    'N' 'N' 0.0311 0.0180
                         'International Tables Vol C Tables 4.2.6.8 and 6.1.1.4'
    'O' 'O' 0.0492 0.0322
                         'International Tables Vol C Tables 4.2.6.8 and 6.1.1.4'
    'I' 'I' -0.3257 6.8362
                         'International Tables Vol C Tables 4.2.6.8 and 6.1.1.4'
_computing_data_collection     'SMART (Bruker, 1996)'
_computing_cell_refinement     'SAINT (Bruker, 1996)'
_computing_data_reduction     'SAINT (Bruker, 1996)'
_computing_structure_solution     'SHELXS97 (Sheldrick, 2008)'
_computing_structure_refinement     'SHELXL97 (Sheldrick, 2008)'
_computing_molecular_graphics     'SHELXTL (Sheldrick, 2008)'
_computing_publication_material     'SHELXTL (Sheldrick, 2008)'
loop_
    _atom_site_type_symbol
    _atom_site_label
    _atom_site_fract_x
    _atom_site_fract_y
    _atom_site_fract_z
    _atom_site_U_iso_or_equiv
    _atom_site_adp_type
    _atom_site_calc_flag
    _atom_site_refinement_flags
    _atom_site_occupancy
    _atom_site_symmetry_multiplicity
    _atom_site_disorder_assembly
    _atom_site_disorder_group
    I I1 -0.17545(3) 0.09666(3) 0.736031(19) 0.1251(2) Uani d . 1 1 . .
    N N1 0.3544(3) 0.1997(4) 0.50916(12) 0.0826(13) Uani d . 1 1 . .
    O O1 0.2773(3) 0.2325(3) 0.58035(9) 0.0737(9) Uani d . 1 1 . .
    O O2 0.1628(3) 0.1042(3) 0.57611(11) 0.0877(10) Uani d . 1 1 . .
    O O3 0.4124(3) 0.1311(3) 0.64312(12) 0.0934(11) Uani d . 1 1 . .
    O O4 0.2861(3) 0.2151(3) 0.78297(11) 0.1011(13) Uani d . 1 1 . .
    H H4 0.3028 0.1902 0.8038 0.121 Uiso calc R 1 1 . .
    O O5 0.2631(6) 0.3706(5) 0.84008(15) 0.151(2) Uani d . 1 1 . .
    O O6 0.3945(5) 0.2244(5) 0.86438(15) 0.139(2) Uani d . 1 1 . .
    O O7 0.7637(3) 0.5270(4) 0.57078(10) 0.0938(12) Uani d . 1 1 . .
    O O8 0.5009(3) 0.4141(3) 0.52099(8) 0.0763(9) Uani d . 1 1 . .
    O O9 0.4998(3) 0.5105(4) 0.46458(10) 0.0905(11) Uani d . 1 1 . .
    H H9 0.5433 0.4733 0.4544 0.109 Uiso calc R 1 1 . .
    O O10 0.4361(4) 0.3286(5) 0.43962(11) 0.1252(19) Uani d . 1 1 . .
    O O11 0.2345(3) 0.3083(4) 0.48592(13) 0.1094(15) Uani d . 1 1 . .
    O O12 0.0072(4) 0.1952(4) 0.78801(13) 0.1137(15) Uani d . 1 1 . .
    C C1 0.4615(5) 0.1810(6) 0.5215(2) 0.0981(19) Uani d . 1 1 . .
    H H1A 0.4699 0.2035 0.5480 0.118 Uiso calc R 1 1 . .
    H H1B 0.5083 0.2213 0.5055 0.118 Uiso calc R 1 1 . .
    C C2 0.4899(6) 0.0684(7) 0.5184(3) 0.125(3) Uani d . 1 1 . .
    H H2A 0.4932 0.0491 0.4914 0.150 Uiso calc R 1 1 . .
    H H2B 0.5582 0.0578 0.5295 0.150 Uiso calc R 1 1 . .
    C C3 0.4138(6) 0.0006(7) 0.5385(2) 0.116(2) Uani d . 1 1 . .
    H H3A 0.4125 0.0169 0.5658 0.139 Uiso calc R 1 1 . .
    H H3B 0.4340 -0.0709 0.5356 0.139 Uiso calc R 1 1 . .
    C C4 0.3065(5) 0.0172(6) 0.52117(17) 0.0990(19) Uani d . 1 1 . .
    H H4A 0.3066 -0.0057 0.4945 0.119 Uiso calc R 1 1 . .
    H H4B 0.2563 -0.0241 0.5352 0.119 Uiso calc R 1 1 . .
    C C5 0.2745(5) 0.1295(5) 0.52284(15) 0.0855(17) Uani d . 1 1 . .
    H H5 0.2162 0.1367 0.5049 0.103 Uiso calc R 1 1 . .
    C C6 0.2313(4) 0.1536(5) 0.56263(14) 0.0719(13) Uani d . 1 1 . .
    C C7 0.2421(4) 0.2508(4) 0.62012(12) 0.0667(12) Uani d . 1 1 . .
    H H7 0.2265 0.1841 0.6320 0.080 Uiso calc R 1 1 . .
    C C8 0.3355(4) 0.2973(4) 0.64068(13) 0.0660(11) Uani d . 1 1 . .
    H H8A 0.3712 0.3433 0.6231 0.079 Uiso calc R 1 1 . .
    H H8B 0.3114 0.3380 0.6624 0.079 Uiso calc R 1 1 . .
    C C9 0.4104(4) 0.2181(4) 0.65501(13) 0.0620(11) Uani d . 1 1 . .
    C C10 0.4825(3) 0.2512(4) 0.68782(12) 0.0600(10) Uani d . 1 1 . .
    H H10 0.5061 0.3218 0.6830 0.072 Uiso calc R 1 1 . .
    C C11 0.4188(4) 0.2498(4) 0.72405(12) 0.0641(11) Uani d . 1 1 . .
    H H11 0.3911 0.1864 0.7311 0.077 Uiso calc R 1 1 . .
    C C12 0.3979(4) 0.3274(4) 0.74680(13) 0.0695(12) Uani d . 1 1 . .
    C C13 0.3230(6) 0.3171(4) 0.78058(15) 0.0904(16) Uani d . 1 1 . .
    H H13 0.2626 0.3592 0.7738 0.108 Uiso calc R 1 1 . .
    C C14 0.3581(7) 0.3555(6) 0.81942(18) 0.108(2) Uani d . 1 1 . .
    H H14 0.3946 0.4213 0.8165 0.129 Uiso calc R 1 1 . .
    C C15 0.4280(6) 0.2775(5) 0.83826(17) 0.0953(19) Uani d . 1 1 . .
    C C16 0.5400(6) 0.2697(5) 0.82599(15) 0.0909(18) Uani d . 1 1 . .
    H H16 0.5471 0.3049 0.8011 0.109 Uiso calc R 1 1 . .
    C C17 0.6113(6) 0.3244(5) 0.85514(15) 0.096(2) Uani d . 1 1 . .
    H H17A 0.5797 0.3896 0.8622 0.115 Uiso calc R 1 1 . .
    H H17B 0.6151 0.2827 0.8783 0.115 Uiso calc R 1 1 . .
    C C18 0.7203(6) 0.3450(5) 0.84130(15) 0.097(2) Uani d . 1 1 . .
    H H18 0.7531 0.2795 0.8344 0.116 Uiso calc R 1 1 . .
    C C19 0.7174(5) 0.4132(5) 0.80634(14) 0.0845(16) Uani d . 1 1 . .
    H H19 0.6919 0.4797 0.8096 0.101 Uiso calc R 1 1 . .
    C C20 0.7481(5) 0.3865(4) 0.77130(14) 0.0780(14) Uani d . 1 1 . .
    H H20 0.7843 0.3249 0.7688 0.094 Uiso calc R 1 1 . .
    C C21 0.7298(4) 0.4451(4) 0.73668(13) 0.0698(12) Uani d . 1 1 . .
    H H21 0.7016 0.5107 0.7394 0.084 Uiso calc R 1 1 . .
    C C22 0.7503(4) 0.4126(4) 0.70110(13) 0.0702(12) Uani d . 1 1 . .
    H H22 0.7875 0.3516 0.6987 0.084 Uiso calc R 1 1 . .
    C C23 0.7204(4) 0.4627(4) 0.66636(12) 0.0647(11) Uani d . 1 1 . .
    H H23 0.6861 0.5252 0.6693 0.078 Uiso calc R 1 1 . .
    C C24 0.7351(4) 0.4317(4) 0.63013(13) 0.0697(13) Uani d . 1 1 . .
    C C25 0.6875(4) 0.4936(4) 0.59765(12) 0.0714(12) Uani d . 1 1 . .
    H H25 0.6520 0.5538 0.6085 0.086 Uiso calc R 1 1 . .
    C C26 0.6106(4) 0.4303(4) 0.57469(13) 0.0724(13) Uani d . 1 1 . .
    H H26A 0.6479 0.3758 0.5615 0.087 Uiso calc R 1 1 . .
    H H26B 0.5624 0.3981 0.5925 0.087 Uiso calc R 1 1 . .
    C C27 0.5499(4) 0.4905(5) 0.54543(13) 0.0740(13) Uani d . 1 1 . .
    H H27 0.5979 0.5318 0.5299 0.089 Uiso calc R 1 1 . .
    C C28 0.4677(5) 0.5601(5) 0.56233(16) 0.0927(18) Uani d . 1 1 . .
    H H28A 0.5006 0.6154 0.5766 0.111 Uiso calc R 1 1 . .
    H H28B 0.4249 0.5211 0.5801 0.111 Uiso calc R 1 1 . .
    C C29 0.3997(5) 0.6056(6) 0.53063(18) 0.1013(19) Uani d . 1 1 . .
    H H29A 0.3444 0.6457 0.5423 0.122 Uiso calc R 1 1 . .
    H H29B 0.4409 0.6516 0.5148 0.122 Uiso calc R 1 1 . .
    C C30 0.3530(4) 0.5225(6) 0.50547(16) 0.0919(18) Uani d . 1 1 . .
    H H30 0.3086 0.4798 0.5219 0.110 Uiso calc R 1 1 . .
    C C31 0.4411(4) 0.4533(5) 0.49015(14) 0.0791(15) Uani d . 1 1 . .
    C C32 0.4047(4) 0.3531(6) 0.47105(15) 0.0860(17) Uani d . 1 1 . .
    C C33 0.3252(5) 0.2851(6) 0.49107(14) 0.0833(15) Uani d . 1 1 . .
    C C34 0.1586(6) 0.4208(6) 0.60107(19) 0.111(2) Uani d . 1 1 . .
    H H34A 0.2111 0.4590 0.6146 0.166 Uiso calc R 1 1 . .
    H H34B 0.0945 0.4583 0.6018 0.166 Uiso calc R 1 1 . .
    H H34C 0.1796 0.4109 0.5747 0.166 Uiso calc R 1 1 . .
    C C35 0.1438(4) 0.3156(5) 0.62051(15) 0.0783(14) Uani d . 1 1 . .
    H H35 0.0918 0.2782 0.6054 0.094 Uiso calc R 1 1 . .
    C C36 0.1001(4) 0.3279(5) 0.66127(15) 0.0799(14) Uani d . 1 1 . .
    H H36A 0.0313 0.3577 0.6592 0.096 Uiso calc R 1 1 . .
    H H36B 0.1431 0.3771 0.6750 0.096 Uiso calc R 1 1 . .
    C C37 0.0920(3) 0.2299(4) 0.68603(14) 0.0687(12) Uani d . 1 1 . .
    H H37 0.1623 0.2027 0.6895 0.082 Uiso calc R 1 1 . .
    C C38 0.0494(4) 0.2552(4) 0.72553(15) 0.0774(14) Uani d . 1 1 . .
    H H38A 0.0922 0.3079 0.7373 0.093 Uiso calc R 1 1 . .
    H H38B -0.0202 0.2828 0.7228 0.093 Uiso calc R 1 1 . .
    C C39 0.0461(4) 0.1630(5) 0.75147(17) 0.0886(17) Uani d . 1 1 . .
    H H39 0.1181 0.1413 0.7555 0.106 Uiso calc R 1 1 . .
    C C40 -0.0111(3) 0.0711(4) 0.7345(2) 0.0872(16) Uani d . 1 1 . .
    H H40 0.0048 0.0102 0.7501 0.105 Uiso calc R 1 1 . .
    C C41 0.0243(4) 0.0518(4) 0.6939(2) 0.0920(18) Uani d . 1 1 . .
    H H41A -0.0215 0.0013 0.6823 0.110 Uiso calc R 1 1 . .
    H H41B 0.0932 0.0220 0.6948 0.110 Uiso calc R 1 1 . .
    C C42 0.0274(4) 0.1467(5) 0.66795(18) 0.0855(16) Uani d . 1 1 . .
    H H42A 0.0565 0.1282 0.6431 0.103 Uiso calc R 1 1 . .
    H H42B -0.0425 0.1719 0.6638 0.103 Uiso calc R 1 1 . .
    C C43 0.0194(8) 0.1225(9) 0.8182(2) 0.165(4) Uani d . 1 1 . .
    H H43A -0.0304 0.0681 0.8151 0.248 Uiso calc R 1 1 . .
    H H43B 0.0085 0.1559 0.8426 0.248 Uiso calc R 1 1 . .
    H H43C 0.0882 0.0943 0.8174 0.248 Uiso calc R 1 1 . .
    C C44 0.5762(4) 0.1815(5) 0.69079(19) 0.0928(17) Uani d . 1 1 . .
    H H44A 0.6198 0.2043 0.7116 0.139 Uiso calc R 1 1 . .
    H H44B 0.6143 0.1836 0.6670 0.139 Uiso calc R 1 1 . .
    H H44C 0.5538 0.1121 0.6957 0.139 Uiso calc R 1 1 . .
    C C45 0.4368(5) 0.4352(4) 0.74032(17) 0.0900(17) Uani d . 1 1 . .
    H H45A 0.5072 0.4404 0.7491 0.135 Uiso calc R 1 1 . .
    H H45B 0.3942 0.4828 0.7544 0.135 Uiso calc R 1 1 . .
    H H45C 0.4338 0.4511 0.7133 0.135 Uiso calc R 1 1 . .
    C C46 0.2730(11) 0.4307(10) 0.8733(3) 0.199(6) Uani d . 1 1 . .
    H H46A 0.3361 0.4130 0.8864 0.298 Uiso calc R 1 1 . .
    H H46B 0.2150 0.4182 0.8900 0.298 Uiso calc R 1 1 . .
    H H46C 0.2745 0.5022 0.8662 0.298 Uiso calc R 1 1 . .
    C C47 0.5713(8) 0.1590(6) 0.8204(2) 0.138(3) Uani d . 1 1 . .
    H H47A 0.6335 0.1453 0.8347 0.206 Uiso calc R 1 1 . .
    H H47B 0.5835 0.1463 0.7935 0.206 Uiso calc R 1 1 . .
    H H47C 0.5168 0.1147 0.8294 0.206 Uiso calc R 1 1 . .
    C C48 0.7833(7) 0.3960(8) 0.87399(18) 0.143(4) Uani d . 1 1 . .
    H H48A 0.7533 0.4616 0.8802 0.215 Uiso calc R 1 1 . .
    H H48B 0.8537 0.4057 0.8657 0.215 Uiso calc R 1 1 . .
    H H48C 0.7822 0.3525 0.8964 0.215 Uiso calc R 1 1 . .
    C C49 0.7960(5) 0.3374(6) 0.61917(17) 0.104(2) Uani d . 1 1 . .
    H H49A 0.8452 0.3549 0.5994 0.156 Uiso calc R 1 1 . .
    H H49B 0.7496 0.2855 0.6096 0.156 Uiso calc R 1 1 . .
    H H49C 0.8320 0.3117 0.6414 0.156 Uiso calc R 1 1 . .
    C C50 0.8279(7) 0.6050(8) 0.5855(2) 0.141(3) Uani d . 1 1 . .
    H H50A 0.7867 0.6644 0.5916 0.211 Uiso calc R 1 1 . .
    H H50B 0.8789 0.6232 0.5665 0.211 Uiso calc R 1 1 . .
    H H50C 0.8620 0.5808 0.6084 0.211 Uiso calc R 1 1 . .
    C C51 0.2858(6) 0.5651(8) 0.4733(2) 0.127(3) Uani d . 1 1 . .
    H H51A 0.2256 0.5975 0.4842 0.190 Uiso calc R 1 1 . .
    H H51B 0.2647 0.5099 0.4566 0.190 Uiso calc R 1 1 . .
    H H51C 0.3247 0.6148 0.4587 0.190 Uiso calc R 1 1 . .
loop_
    _atom_site_aniso_label
    _atom_site_aniso_U_11
    _atom_site_aniso_U_22
    _atom_site_aniso_U_33
    _atom_site_aniso_U_12
    _atom_site_aniso_U_13
    _atom_site_aniso_U_23
    I1 0.05118(17) 0.0957(2) 0.2285(6) -0.00536(19) 0.0178(3) 0.0032(3)
    N1 0.066(2) 0.122(4) 0.060(2) -0.004(3) -0.011(2) -0.011(3)
    O1 0.0637(17) 0.101(2) 0.0562(16) -0.0071(19) -0.0120(15) -0.0006(18)
    O2 0.072(2) 0.106(3) 0.086(2) -0.009(2) -0.0046(19) -0.007(2)
    O3 0.098(3) 0.081(2) 0.101(3) 0.013(2) -0.031(2) -0.027(2)
    O4 0.109(3) 0.109(3) 0.085(2) -0.041(3) 0.013(2) 0.006(2)
    O5 0.189(6) 0.161(5) 0.103(3) 0.020(4) 0.064(4) -0.007(3)
    O6 0.152(5) 0.147(4) 0.118(3) -0.047(4) 0.013(3) 0.054(3)
    O7 0.088(2) 0.131(3) 0.0626(19) -0.027(3) 0.0027(19) -0.010(2)
    O8 0.0702(18) 0.100(2) 0.0589(17) 0.001(2) -0.0121(15) -0.0132(18)
    O9 0.081(2) 0.120(3) 0.070(2) 0.001(2) 0.0014(19) -0.002(2)
    O10 0.126(4) 0.186(5) 0.064(2) -0.062(4) 0.021(2) -0.032(3)
    O11 0.067(2) 0.145(4) 0.116(3) -0.011(3) -0.021(2) 0.030(3)
    O12 0.108(3) 0.134(4) 0.099(3) -0.003(3) 0.013(3) 0.025(3)
    C1 0.071(3) 0.116(5) 0.107(4) 0.000(4) -0.011(3) -0.019(4)
    C2 0.096(5) 0.142(7) 0.136(6) 0.012(5) -0.001(5) -0.021(5)
    C3 0.112(5) 0.117(5) 0.118(5) 0.012(5) 0.003(5) -0.011(5)
    C4 0.103(5) 0.118(5) 0.076(3) -0.016(4) 0.001(3) -0.028(4)
    C5 0.073(3) 0.118(5) 0.065(3) -0.016(3) -0.020(3) -0.003(3)
    C6 0.057(3) 0.096(4) 0.063(3) 0.003(3) -0.015(2) 0.000(3)
    C7 0.059(2) 0.087(3) 0.054(2) 0.004(2) -0.007(2) 0.002(2)
    C8 0.065(3) 0.079(3) 0.054(2) 0.002(3) -0.005(2) 0.004(2)
    C9 0.061(2) 0.068(3) 0.057(2) 0.005(2) -0.001(2) -0.001(2)
    C10 0.057(2) 0.065(3) 0.058(2) 0.000(2) -0.007(2) 0.001(2)
    C11 0.073(3) 0.060(2) 0.058(2) -0.006(2) -0.008(2) 0.007(2)
    C12 0.080(3) 0.067(3) 0.061(3) -0.006(2) 0.006(2) 0.006(2)
    C13 0.112(4) 0.085(3) 0.075(3) 0.002(4) 0.021(3) -0.002(3)
    C14 0.152(7) 0.093(4) 0.078(4) -0.014(4) 0.030(4) 0.001(4)
    C15 0.128(5) 0.083(4) 0.074(3) -0.040(4) 0.005(4) 0.003(3)
    C16 0.136(5) 0.080(3) 0.057(3) -0.039(4) 0.001(3) -0.001(3)
    C17 0.143(6) 0.090(4) 0.055(3) -0.053(4) -0.005(3) 0.002(3)
    C18 0.134(5) 0.095(4) 0.062(3) -0.035(4) -0.021(3) 0.005(3)
    C19 0.113(4) 0.075(3) 0.065(3) -0.033(3) -0.006(3) 0.000(3)
    C20 0.102(4) 0.069(3) 0.063(3) -0.023(3) -0.020(3) 0.001(2)
    C21 0.079(3) 0.070(3) 0.061(3) -0.023(2) -0.003(3) -0.002(2)
    C22 0.075(3) 0.072(3) 0.064(3) -0.006(3) -0.013(2) -0.005(2)
    C23 0.061(2) 0.074(3) 0.059(3) -0.003(2) -0.001(2) -0.008(2)
    C24 0.059(2) 0.092(4) 0.058(2) 0.007(2) -0.006(2) -0.014(2)
    C25 0.068(3) 0.095(3) 0.051(2) 0.002(3) -0.005(2) -0.014(2)
    C26 0.067(3) 0.094(4) 0.056(2) 0.001(3) -0.006(2) -0.010(3)
    C27 0.070(3) 0.100(4) 0.052(2) 0.005(3) -0.010(2) -0.013(3)
    C28 0.087(4) 0.117(5) 0.074(3) 0.019(4) -0.009(3) -0.015(3)
    C29 0.094(4) 0.124(5) 0.085(4) 0.025(4) -0.005(3) -0.008(4)
    C30 0.072(3) 0.137(5) 0.067(3) 0.015(4) -0.009(3) -0.001(4)
    C31 0.067(3) 0.122(4) 0.049(2) -0.004(3) -0.003(2) -0.009(3)
    C32 0.072(3) 0.129(5) 0.057(3) -0.010(3) -0.010(3) -0.002(3)
    C33 0.067(3) 0.130(5) 0.053(3) -0.007(4) -0.006(3) -0.007(3)
    C34 0.108(5) 0.117(5) 0.108(4) 0.031(4) 0.002(4) 0.037(4)
    C35 0.066(3) 0.097(4) 0.072(3) 0.012(3) -0.006(2) 0.009(3)
    C36 0.066(3) 0.090(4) 0.084(3) 0.009(3) 0.000(3) 0.008(3)
    C37 0.046(2) 0.079(3) 0.081(3) 0.007(2) -0.003(2) 0.010(3)
    C38 0.056(2) 0.091(3) 0.085(3) -0.009(2) -0.001(2) 0.008(3)
    C39 0.054(2) 0.109(4) 0.103(4) 0.008(3) 0.006(3) 0.023(3)
    C40 0.047(2) 0.081(3) 0.134(5) -0.001(2) 0.005(3) 0.026(4)
    C41 0.060(3) 0.073(3) 0.144(5) 0.010(3) 0.004(3) 0.004(4)
    C42 0.062(3) 0.090(4) 0.105(4) 0.011(3) -0.001(3) -0.001(3)
    C43 0.155(8) 0.218(11) 0.123(6) -0.004(8) 0.007(6) 0.065(7)
    C44 0.072(3) 0.099(4) 0.107(4) 0.018(3) -0.022(3) -0.001(4)
    C45 0.117(4) 0.064(3) 0.089(3) 0.000(3) 0.032(4) -0.001(3)
    C46 0.276(15) 0.199(11) 0.120(6) 0.029(11) 0.064(8) -0.040(7)
    C47 0.193(9) 0.101(5) 0.119(5) -0.032(6) -0.007(6) -0.022(5)
    C48 0.168(7) 0.186(8) 0.076(4) -0.081(7) -0.036(4) 0.014(5)
    C49 0.102(5) 0.128(5) 0.082(4) 0.041(4) -0.013(3) -0.019(4)
    C50 0.136(6) 0.173(8) 0.113(5) -0.071(7) 0.009(5) -0.011(6)
    C51 0.101(5) 0.177(8) 0.103(4) 0.029(5) -0.028(4) 0.011(5)
_geom_special_details
;
All e.s.d.'s (except the e.s.d. in the dihedral angle between two l.s. planes)
are estimated using the full covariance matrix. The cell e.s.d.'s are taken
into account individually in the estimation of e.s.d.'s in distances, angles
and torsion angles; correlations between e.s.d.'s in cell parameters are only
used when they are defined by crystal symmetry. An approximate (isotropic)
treatment of cell e.s.d.'s is used for estimating e.s.d.'s involving l.s.
planes.
;
loop_
    _geom_bond_atom_site_label_1
    _geom_bond_atom_site_label_2
    _geom_bond_site_symmetry_2
    _geom_bond_distance
    _geom_bond_publ_flag
    I1 C40 . 2.145(5) n
    N1 C33 . 1.328(8) n
    N1 C5 . 1.455(7) n
    N1 C1 . 1.466(7) n
    O1 C6 . 1.333(6) n
    O1 C7 . 1.470(6) n
    O2 C6 . 1.187(6) ?
    O3 C9 . 1.203(6) ?
    O4 C13 . 1.410(7) ?
    O4 H4 . 0.8200 ?
    O5 C46 . 1.395(10) ?
    O5 C14 . 1.432(9) ?
    O6 C15 . 1.217(7) ?
    O7 C50 . 1.403(8) ?
    O7 C25 . 1.422(6) ?
    O8 C31 . 1.413(6) n
    O8 C27 . 1.450(6) n
    O9 C31 . 1.382(7) ?
    O9 H9 . 0.8200 ?
    O10 C32 . 1.205(7) ?
    O11 C33 . 1.221(7) ?
    O12 C43 . 1.417(10) ?
    O12 C39 . 1.424(7) ?
    C1 C2 . 1.512(11) ?
    C1 H1A . 0.9700 ?
    C1 H1B . 0.9700 ?
    C2 C3 . 1.491(11) ?
    C2 H2A . 0.9700 ?
    C2 H2B . 0.9700 ?
    C3 C4 . 1.523(10) ?
    C3 H3A . 0.9700 ?
    C3 H3B . 0.9700 ?
    C4 C5 . 1.516(9) ?
    C4 H4A . 0.9700 ?
    C4 H4B . 0.9700 ?
    C5 C6 . 1.519(8) ?
    C5 H5 . 0.9800 ?
    C7 C35 . 1.520(7) ?
    C7 C8 . 1.524(7) ?
    C7 H7 . 0.9800 ?
    C8 C9 . 1.495(7) ?
    C8 H8A . 0.9700 ?
    C8 H8B . 0.9700 ?
    C9 C10 . 1.530(6) ?
    C10 C11 . 1.500(6) ?
    C10 C44 . 1.513(7) ?
    C10 H10 . 0.9800 ?
    C11 C12 . 1.307(6) ?
    C11 H11 . 0.9300 ?
    C12 C45 . 1.503(7) ?
    C12 C13 . 1.523(7) ?
    C13 C14 . 1.505(9) ?
    C13 H13 . 0.9800 ?
    C14 C15 . 1.505(10) ?
    C14 H14 . 0.9800 ?
    C15 C16 . 1.509(10) ?
    C16 C47 . 1.506(10) ?
    C16 C17 . 1.539(8) ?
    C16 H16 . 0.9800 ?
    C17 C18 . 1.509(9) ?
    C17 H17A . 0.9700 ?
    C17 H17B . 0.9700 ?
    C18 C19 . 1.501(8) ?
    C18 C48 . 1.543(8) ?
    C18 H18 . 0.9800 ?
    C19 C20 . 1.323(7) ?
    C19 H19 . 0.9300 ?
    C20 C21 . 1.440(7) ?
    C20 H20 . 0.9300 ?
    C21 C22 . 1.329(7) ?
    C21 H21 . 0.9300 ?
    C22 C23 . 1.422(6) ?
    C22 H22 . 0.9300 ?
    C23 C24 . 1.332(6) ?
    C23 H23 . 0.9300 ?
    C24 C49 . 1.502(8) ?
    C24 C25 . 1.513(7) ?
    C25 C26 . 1.513(7) ?
    C25 H25 . 0.9800 ?
    C26 C27 . 1.500(7) ?
    C26 H26A . 0.9700 ?
    C26 H26B . 0.9700 ?
    C27 C28 . 1.511(8) ?
    C27 H27 . 0.9800 ?
    C28 C29 . 1.524(8) ?
    C28 H28A . 0.9700 ?
    C28 H28B . 0.9700 ?
    C29 C30 . 1.511(9) ?
    C29 H29A . 0.9700 ?
    C29 H29B . 0.9700 ?
    C30 C51 . 1.516(8) ?
    C30 C31 . 1.542(8) ?
    C30 H30 . 0.9800 ?
    C31 C32 . 1.533(9) ?
    C32 C33 . 1.520(8) ?
    C34 C35 . 1.534(9) ?
    C34 H34A . 0.9600 ?
    C34 H34B . 0.9600 ?
    C34 H34C . 0.9600 ?
    C35 C36 . 1.529(7) ?
    C35 H35 . 0.9800 ?
    C36 C37 . 1.537(7) ?
    C36 H36A . 0.9700 ?
    C36 H36B . 0.9700 ?
    C37 C42 . 1.501(8) ?
    C37 C38 . 1.511(7) ?
    C37 H37 . 0.9800 ?
    C38 C39 . 1.497(8) ?
    C38 H38A . 0.9700 ?
    C38 H38B . 0.9700 ?
    C39 C40 . 1.521(8) ?
    C39 H39 . 0.9800 ?
    C40 C41 . 1.498(9) ?
    C40 H40 . 0.9800 ?
    C41 C42 . 1.526(8) ?
    C41 H41A . 0.9700 ?
    C41 H41B . 0.9700 ?
    C42 H42A . 0.9700 ?
    C42 H42B . 0.9700 ?
    C43 H43A . 0.9600 ?
    C43 H43B . 0.9600 ?
    C43 H43C . 0.9600 ?
    C44 H44A . 0.9600 ?
    C44 H44B . 0.9600 ?
    C44 H44C . 0.9600 ?
    C45 H45A . 0.9600 ?
    C45 H45B . 0.9600 ?
    C45 H45C . 0.9600 ?
    C46 H46A . 0.9600 ?
    C46 H46B . 0.9600 ?
    C46 H46C . 0.9600 ?
    C47 H47A . 0.9600 ?
    C47 H47B . 0.9600 ?
    C47 H47C . 0.9600 ?
    C48 H48A . 0.9600 ?
    C48 H48B . 0.9600 ?
    C48 H48C . 0.9600 ?
    C49 H49A . 0.9600 ?
    C49 H49B . 0.9600 ?
    C49 H49C . 0.9600 ?
    C50 H50A . 0.9600 ?
    C50 H50B . 0.9600 ?
    C50 H50C . 0.9600 ?
    C51 H51A . 0.9600 ?
    C51 H51B . 0.9600 ?
    C51 H51C . 0.9600 ?
loop_
    _geom_angle_atom_site_label_1
    _geom_angle_atom_site_label_2
    _geom_angle_atom_site_label_3
    _geom_angle_site_symmetry_1
    _geom_angle_site_symmetry_3
    _geom_angle
    _geom_angle_publ_flag
    C33 N1 C5 . . 118.5(5) n
    C33 N1 C1 . . 122.9(5) n
    C5 N1 C1 . . 117.9(5) n
    C6 O1 C7 . . 114.8(4) n
    C13 O4 H4 . . 109.5 ?
    C46 O5 C14 . . 114.2(8) ?
    C50 O7 C25 . . 113.0(4) ?
    C31 O8 C27 . . 115.6(4) n
    C31 O9 H9 . . 109.5 ?
    C43 O12 C39 . . 115.0(7) ?
    N1 C1 C2 . . 111.6(6) ?
    N1 C1 H1A . . 109.3 ?
    C2 C1 H1A . . 109.3 ?
    N1 C1 H1B . . 109.3 ?
    C2 C1 H1B . . 109.3 ?
    H1A C1 H1B . . 108.0 ?
    C3 C2 C1 . . 112.3(7) ?
    C3 C2 H2A . . 109.2 ?
    C1 C2 H2A . . 109.2 ?
    C3 C2 H2B . . 109.2 ?
    C1 C2 H2B . . 109.2 ?
    H2A C2 H2B . . 107.9 ?
    C2 C3 C4 . . 109.3(6) ?
    C2 C3 H3A . . 109.8 ?
    C4 C3 H3A . . 109.8 ?
    C2 C3 H3B . . 109.8 ?
    C4 C3 H3B . . 109.8 ?
    H3A C3 H3B . . 108.3 ?
    C5 C4 C3 . . 111.6(6) ?
    C5 C4 H4A . . 109.3 ?
    C3 C4 H4A . . 109.3 ?
    C5 C4 H4B . . 109.3 ?
    C3 C4 H4B . . 109.3 ?
    H4A C4 H4B . . 108.0 ?
    N1 C5 C4 . . 113.4(5) ?
    N1 C5 C6 . . 115.2(5) ?
    C4 C5 C6 . . 109.4(5) ?
    N1 C5 H5 . . 106.0 ?
    C4 C5 H5 . . 106.0 ?
    C6 C5 H5 . . 106.0 ?
    O2 C6 O1 . . 124.4(5) ?
    O2 C6 C5 . . 121.2(5) ?
    O1 C6 C5 . . 114.5(5) ?
    O1 C7 C35 . . 110.8(4) ?
    O1 C7 C8 . . 105.0(4) ?
    C35 C7 C8 . . 115.8(4) ?
    O1 C7 H7 . . 108.4 ?
    C35 C7 H7 . . 108.4 ?
    C8 C7 H7 . . 108.4 ?
    C9 C8 C7 . . 113.2(4) ?
    C9 C8 H8A . . 108.9 ?
    C7 C8 H8A . . 108.9 ?
    C9 C8 H8B . . 108.9 ?
    C7 C8 H8B . . 108.9 ?
    H8A C8 H8B . . 107.8 ?
    O3 C9 C8 . . 123.1(4) ?
    O3 C9 C10 . . 120.4(4) ?
    C8 C9 C10 . . 116.5(4) ?
    C11 C10 C44 . . 111.9(4) ?
    C11 C10 C9 . . 106.6(4) ?
    C44 C10 C9 . . 111.6(4) ?
    C11 C10 H10 . . 108.9 ?
    C44 C10 H10 . . 108.9 ?
    C9 C10 H10 . . 108.9 ?
    C12 C11 C10 . . 127.4(4) ?
    C12 C11 H11 . . 116.3 ?
    C10 C11 H11 . . 116.3 ?
    C11 C12 C45 . . 124.0(4) ?
    C11 C12 C13 . . 121.8(5) ?
    C45 C12 C13 . . 114.1(5) ?
    O4 C13 C14 . . 111.1(5) ?
    O4 C13 C12 . . 110.0(4) ?
    C14 C13 C12 . . 117.8(6) ?
    O4 C13 H13 . . 105.6 ?
    C14 C13 H13 . . 105.6 ?
    C12 C13 H13 . . 105.6 ?
    O5 C14 C13 . . 103.6(6) ?
    O5 C14 C15 . . 112.8(5) ?
    C13 C14 C15 . . 110.1(6) ?
    O5 C14 H14 . . 110.0 ?
    C13 C14 H14 . . 110.0 ?
    C15 C14 H14 . . 110.0 ?
    O6 C15 C14 . . 119.5(7) ?
    O6 C15 C16 . . 120.7(7) ?
    C14 C15 C16 . . 119.7(5) ?
    C47 C16 C15 . . 110.9(6) ?
    C47 C16 C17 . . 111.4(6) ?
    C15 C16 C17 . . 110.9(5) ?
    C47 C16 H16 . . 107.8 ?
    C15 C16 H16 . . 107.8 ?
    C17 C16 H16 . . 107.8 ?
    C18 C17 C16 . . 115.4(5) ?
    C18 C17 H17A . . 108.4 ?
    C16 C17 H17A . . 108.4 ?
    C18 C17 H17B . . 108.4 ?
    C16 C17 H17B . . 108.4 ?
    H17A C17 H17B . . 107.5 ?
    C19 C18 C17 . . 109.7(6) ?
    C19 C18 C48 . . 110.6(5) ?
    C17 C18 C48 . . 109.5(5) ?
    C19 C18 H18 . . 109.0 ?
    C17 C18 H18 . . 109.0 ?
    C48 C18 H18 . . 109.0 ?
    C20 C19 C18 . . 125.3(6) ?
    C20 C19 H19 . . 117.3 ?
    C18 C19 H19 . . 117.3 ?
    C19 C20 C21 . . 125.2(6) ?
    C19 C20 H20 . . 117.4 ?
    C21 C20 H20 . . 117.4 ?
    C22 C21 C20 . . 124.9(5) ?
    C22 C21 H21 . . 117.6 ?
    C20 C21 H21 . . 117.6 ?
    C21 C22 C23 . . 125.9(5) ?
    C21 C22 H22 . . 117.1 ?
    C23 C22 H22 . . 117.1 ?
    C24 C23 C22 . . 128.4(5) ?
    C24 C23 H23 . . 115.8 ?
    C22 C23 H23 . . 115.8 ?
    C23 C24 C49 . . 124.0(5) ?
    C23 C24 C25 . . 118.8(4) ?
    C49 C24 C25 . . 117.2(4) ?
    O7 C25 C26 . . 105.9(4) ?
    O7 C25 C24 . . 111.6(4) ?
    C26 C25 C24 . . 111.6(5) ?
    O7 C25 H25 . . 109.2 ?
    C26 C25 H25 . . 109.2 ?
    C24 C25 H25 . . 109.2 ?
    C27 C26 C25 . . 114.4(5) ?
    C27 C26 H26A . . 108.7 ?
    C25 C26 H26A . . 108.7 ?
    C27 C26 H26B . . 108.7 ?
    C25 C26 H26B . . 108.7 ?
    H26A C26 H26B . . 107.6 ?
    O8 C27 C26 . . 105.4(4) ?
    O8 C27 C28 . . 109.3(4) ?
    C26 C27 C28 . . 114.6(4) ?
    O8 C27 H27 . . 109.2 ?
    C26 C27 H27 . . 109.2 ?
    C28 C27 H27 . . 109.2 ?
    C27 C28 C29 . . 110.9(4) ?
    C27 C28 H28A . . 109.5 ?
    C29 C28 H28A . . 109.5 ?
    C27 C28 H28B . . 109.5 ?
    C29 C28 H28B . . 109.5 ?
    H28A C28 H28B . . 108.1 ?
    C30 C29 C28 . . 111.6(6) ?
    C30 C29 H29A . . 109.3 ?
    C28 C29 H29A . . 109.3 ?
    C30 C29 H29B . . 109.3 ?
    C28 C29 H29B . . 109.3 ?
    H29A C29 H29B . . 108.0 ?
    C29 C30 C51 . . 113.0(7) ?
    C29 C30 C31 . . 108.8(5) ?
    C51 C30 C31 . . 112.3(5) ?
    C29 C30 H30 . . 107.5 ?
    C51 C30 H30 . . 107.5 ?
    C31 C30 H30 . . 107.5 ?
    O9 C31 O8 . . 112.3(4) ?
    O9 C31 C32 . . 110.3(4) ?
    O8 C31 C32 . . 100.8(5) ?
    O9 C31 C30 . . 108.1(5) ?
    O8 C31 C30 . . 110.6(4) ?
    C32 C31 C30 . . 114.7(5) ?
    O10 C32 C33 . . 119.1(6) ?
    O10 C32 C31 . . 120.8(6) ?
    C33 C32 C31 . . 120.2(5) ?
    O11 C33 N1 . . 123.1(6) ?
    O11 C33 C32 . . 115.9(6) ?
    N1 C33 C32 . . 120.6(5) ?
    C35 C34 H34A . . 109.5 ?
    C35 C34 H34B . . 109.5 ?
    H34A C34 H34B . . 109.5 ?
    C35 C34 H34C . . 109.5 ?
    H34A C34 H34C . . 109.5 ?
    H34B C34 H34C . . 109.5 ?
    C7 C35 C36 . . 111.9(4) ?
    C7 C35 C34 . . 112.7(5) ?
    C36 C35 C34 . . 111.0(5) ?
    C7 C35 H35 . . 107.0 ?
    C36 C35 H35 . . 107.0 ?
    C34 C35 H35 . . 107.0 ?
    C35 C36 C37 . . 117.0(5) ?
    C35 C36 H36A . . 108.0 ?
    C37 C36 H36A . . 108.0 ?
    C35 C36 H36B . . 108.0 ?
    C37 C36 H36B . . 108.0 ?
    H36A C36 H36B . . 107.3 ?
    C42 C37 C38 . . 109.4(4) ?
    C42 C37 C36 . . 113.6(4) ?
    C38 C37 C36 . . 110.5(4) ?
    C42 C37 H37 . . 107.7 ?
    C38 C37 H37 . . 107.7 ?
    C36 C37 H37 . . 107.7 ?
    C39 C38 C37 . . 112.4(5) ?
    C39 C38 H38A . . 109.1 ?
    C37 C38 H38A . . 109.1 ?
    C39 C38 H38B . . 109.1 ?
    C37 C38 H38B . . 109.1 ?
    H38A C38 H38B . . 107.9 ?
    O12 C39 C38 . . 108.0(5) ?
    O12 C39 C40 . . 113.8(5) ?
    C38 C39 C40 . . 114.1(5) ?
    O12 C39 H39 . . 106.8 ?
    C38 C39 H39 . . 106.8 ?
    C40 C39 H39 . . 106.8 ?
    C41 C40 C39 . . 110.3(5) ?
    C41 C40 I1 . . 110.5(4) ?
    C39 C40 I1 . . 110.4(4) ?
    C41 C40 H40 . . 108.5 ?
    C39 C40 H40 . . 108.5 ?
    I1 C40 H40 . . 108.5 ?
    C40 C41 C42 . . 115.2(5) ?
    C40 C41 H41A . . 108.5 ?
    C42 C41 H41A . . 108.5 ?
    C40 C41 H41B . . 108.5 ?
    C42 C41 H41B . . 108.5 ?
    H41A C41 H41B . . 107.5 ?
    C37 C42 C41 . . 110.5(5) ?
    C37 C42 H42A . . 109.6 ?
    C41 C42 H42A . . 109.6 ?
    C37 C42 H42B . . 109.6 ?
    C41 C42 H42B . . 109.6 ?
    H42A C42 H42B . . 108.1 ?
    O12 C43 H43A . . 109.5 ?
    O12 C43 H43B . . 109.5 ?
    H43A C43 H43B . . 109.5 ?
    O12 C43 H43C . . 109.5 ?
    H43A C43 H43C . . 109.5 ?
    H43B C43 H43C . . 109.5 ?
    C10 C44 H44A . . 109.5 ?
    C10 C44 H44B . . 109.5 ?
    H44A C44 H44B . . 109.5 ?
    C10 C44 H44C . . 109.5 ?
    H44A C44 H44C . . 109.5 ?
    H44B C44 H44C . . 109.5 ?
    C12 C45 H45A . . 109.5 ?
    C12 C45 H45B . . 109.5 ?
    H45A C45 H45B . . 109.5 ?
    C12 C45 H45C . . 109.5 ?
    H45A C45 H45C . . 109.5 ?
    H45B C45 H45C . . 109.5 ?
    O5 C46 H46A . . 109.5 ?
    O5 C46 H46B . . 109.5 ?
    H46A C46 H46B . . 109.5 ?
    O5 C46 H46C . . 109.5 ?
    H46A C46 H46C . . 109.5 ?
    H46B C46 H46C . . 109.5 ?
    C16 C47 H47A . . 109.5 ?
    C16 C47 H47B . . 109.5 ?
    H47A C47 H47B . . 109.5 ?
    C16 C47 H47C . . 109.5 ?
    H47A C47 H47C . . 109.5 ?
    H47B C47 H47C . . 109.5 ?
    C18 C48 H48A . . 109.5 ?
    C18 C48 H48B . . 109.5 ?
    H48A C48 H48B . . 109.5 ?
    C18 C48 H48C . . 109.5 ?
    H48A C48 H48C . . 109.5 ?
    H48B C48 H48C . . 109.5 ?
    C24 C49 H49A . . 109.5 ?
    C24 C49 H49B . . 109.5 ?
    H49A C49 H49B . . 109.5 ?
    C24 C49 H49C . . 109.5 ?
    H49A C49 H49C . . 109.5 ?
    H49B C49 H49C . . 109.5 ?
    O7 C50 H50A . . 109.5 ?
    O7 C50 H50B . . 109.5 ?
    H50A C50 H50B . . 109.5 ?
    O7 C50 H50C . . 109.5 ?
    H50A C50 H50C . . 109.5 ?
    H50B C50 H50C . . 109.5 ?
    C30 C51 H51A . . 109.5 ?
    C30 C51 H51B . . 109.5 ?
    H51A C51 H51B . . 109.5 ?
    C30 C51 H51C . . 109.5 ?
    H51A C51 H51C . . 109.5 ?
    H51B C51 H51C . . 109.5 ?
loop_
    _geom_torsion_atom_site_label_1
    _geom_torsion_atom_site_label_2
    _geom_torsion_atom_site_label_3
    _geom_torsion_atom_site_label_4
    _geom_torsion_site_symmetry_1
    _geom_torsion_site_symmetry_2
    _geom_torsion_site_symmetry_3
    _geom_torsion_site_symmetry_4
    _geom_torsion
    _geom_torsion_publ_flag
    C33 N1 C1 C2 . . . . -145.5(6) ?
    C5 N1 C1 C2 . . . . 44.6(8) ?
    N1 C1 C2 C3 . . . . -52.4(9) ?
    C1 C2 C3 C4 . . . . 58.8(9) ?
    C2 C3 C4 C5 . . . . -55.9(8) ?
    C33 N1 C5 C4 . . . . 146.4(5) ?
    C1 N1 C5 C4 . . . . -43.2(7) ?
    C33 N1 C5 C6 . . . . -86.4(6) ?
    C1 N1 C5 C6 . . . . 84.0(7) ?
    C3 C4 C5 N1 . . . . 47.9(7) ?
    C3 C4 C5 C6 . . . . -82.2(6) ?
    C7 O1 C6 O2 . . . . 4.3(7) ?
    C7 O1 C6 C5 . . . . -175.0(4) ?
    N1 C5 C6 O2 . . . . 176.9(5) ?
    C4 C5 C6 O2 . . . . -54.0(7) ?
    N1 C5 C6 O1 . . . . -3.8(7) ?
    C4 C5 C6 O1 . . . . 125.4(5) ?
    C6 O1 C7 C35 . . . . -84.0(5) ?
    C6 O1 C7 C8 . . . . 150.4(4) ?
    O1 C7 C8 C9 . . . . -83.5(5) ?
    C35 C7 C8 C9 . . . . 154.1(4) ?
    C7 C8 C9 O3 . . . . 18.6(7) ?
    C7 C8 C9 C10 . . . . -158.0(4) ?
    O3 C9 C10 C11 . . . . -99.9(5) ?
    C8 C9 C10 C11 . . . . 76.9(5) ?
    O3 C9 C10 C44 . . . . 22.5(7) ?
    C8 C9 C10 C44 . . . . -160.7(5) ?
    C44 C10 C11 C12 . . . . 119.1(6) ?
    C9 C10 C11 C12 . . . . -118.7(5) ?
    C10 C11 C12 C45 . . . . -0.7(9) ?
    C10 C11 C12 C13 . . . . 173.7(5) ?
    C11 C12 C13 O4 . . . . 1.6(8) ?
    C45 C12 C13 O4 . . . . 176.5(5) ?
    C11 C12 C13 C14 . . . . 130.4(6) ?
    C45 C12 C13 C14 . . . . -54.8(8) ?
    C46 O5 C14 C13 . . . . -164.3(7) ?
    C46 O5 C14 C15 . . . . 76.6(9) ?
    O4 C13 C14 O5 . . . . -72.4(7) ?
    C12 C13 C14 O5 . . . . 159.4(5) ?
    O4 C13 C14 C15 . . . . 48.5(8) ?
    C12 C13 C14 C15 . . . . -79.7(7) ?
    O5 C14 C15 O6 . . . . 11.0(9) ?
    C13 C14 C15 O6 . . . . -104.2(7) ?
    O5 C14 C15 C16 . . . . -165.9(5) ?
    C13 C14 C15 C16 . . . . 78.9(7) ?
    O6 C15 C16 C47 . . . . 48.5(8) ?
    C14 C15 C16 C47 . . . . -134.7(6) ?
    O6 C15 C16 C17 . . . . -75.8(8) ?
    C14 C15 C16 C17 . . . . 101.0(6) ?
    C47 C16 C17 C18 . . . . 70.7(7) ?
    C15 C16 C17 C18 . . . . -165.3(6) ?
    C16 C17 C18 C19 . . . . 60.6(7) ?
    C16 C17 C18 C48 . . . . -177.8(6) ?
    C17 C18 C19 C20 . . . . -115.3(7) ?
    C48 C18 C19 C20 . . . . 123.8(7) ?
    C18 C19 C20 C21 . . . . 169.2(5) ?
    C19 C20 C21 C22 . . . . -171.9(5) ?
    C20 C21 C22 C23 . . . . 170.9(5) ?
    C21 C22 C23 C24 . . . . -177.1(5) ?
    C22 C23 C24 C49 . . . . -5.0(9) ?
    C22 C23 C24 C25 . . . . 174.4(5) ?
    C50 O7 C25 C26 . . . . 166.7(6) ?
    C50 O7 C25 C24 . . . . -71.7(7) ?
    C23 C24 C25 O7 . . . . 123.2(5) ?
    C49 C24 C25 O7 . . . . -57.3(6) ?
    C23 C24 C25 C26 . . . . -118.5(5) ?
    C49 C24 C25 C26 . . . . 61.0(6) ?
    O7 C25 C26 C27 . . . . -66.1(5) ?
    C24 C25 C26 C27 . . . . 172.2(4) ?
    C31 O8 C27 C26 . . . . -178.2(4) ?
    C31 O8 C27 C28 . . . . 58.2(6) ?
    C25 C26 C27 O8 . . . . 166.8(4) ?
    C25 C26 C27 C28 . . . . -73.1(6) ?
    O8 C27 C28 C29 . . . . -53.6(7) ?
    C26 C27 C28 C29 . . . . -171.5(5) ?
    C27 C28 C29 C30 . . . . 54.7(7) ?
    C28 C29 C30 C51 . . . . -179.3(6) ?
    C28 C29 C30 C31 . . . . -53.8(7) ?
    C27 O8 C31 O9 . . . . 61.6(6) ?
    C27 O8 C31 C32 . . . . 179.0(4) ?
    C27 O8 C31 C30 . . . . -59.3(6) ?
    C29 C30 C31 O9 . . . . -68.4(6) ?
    C51 C30 C31 O9 . . . . 57.5(7) ?
    C29 C30 C31 O8 . . . . 55.0(7) ?
    C51 C30 C31 O8 . . . . -179.1(6) ?
    C29 C30 C31 C32 . . . . 168.1(5) ?
    C51 C30 C31 C32 . . . . -66.0(8) ?
    O9 C31 C32 O10 . . . . 7.4(8) ?
    O8 C31 C32 O10 . . . . -111.5(6) ?
    C30 C31 C32 O10 . . . . 129.7(6) ?
    O9 C31 C32 C33 . . . . -170.4(5) ?
    O8 C31 C32 C33 . . . . 70.7(6) ?
    C30 C31 C32 C33 . . . . -48.1(7) ?
    C5 N1 C33 O11 . . . . 1.2(8) ?
    C1 N1 C33 O11 . . . . -168.6(6) ?
    C5 N1 C33 C32 . . . . -171.0(5) ?
    C1 N1 C33 C32 . . . . 19.2(8) ?
    O10 C32 C33 O11 . . . . -93.2(8) ?
    C31 C32 C33 O11 . . . . 84.7(7) ?
    O10 C32 C33 N1 . . . . 79.6(7) ?
    C31 C32 C33 N1 . . . . -102.6(7) ?
    O1 C7 C35 C36 . . . . 174.9(5) ?
    C8 C7 C35 C36 . . . . -65.7(6) ?
    O1 C7 C35 C34 . . . . -59.1(6) ?
    C8 C7 C35 C34 . . . . 60.2(6) ?
    C7 C35 C36 C37 . . . . -46.8(7) ?
    C34 C35 C36 C37 . . . . -173.6(5) ?
    C35 C36 C37 C42 . . . . -57.6(6) ?
    C35 C36 C37 C38 . . . . 178.9(4) ?
    C42 C37 C38 C39 . . . . 57.6(5) ?
    C36 C37 C38 C39 . . . . -176.6(4) ?
    C43 O12 C39 C38 . . . . -167.4(6) ?
    C43 O12 C39 C40 . . . . 64.9(7) ?
    C37 C38 C39 O12 . . . . 178.7(4) ?
    C37 C38 C39 C40 . . . . -53.7(6) ?
    O12 C39 C40 C41 . . . . 172.0(4) ?
    C38 C39 C40 C41 . . . . 47.5(6) ?
    O12 C39 C40 I1 . . . . 49.6(6) ?
    C38 C39 C40 I1 . . . . -74.9(5) ?
    C39 C40 C41 C42 . . . . -48.3(6) ?
    I1 C40 C41 C42 . . . . 74.0(5) ?
    C38 C37 C42 C41 . . . . -56.7(6) ?
    C36 C37 C42 C41 . . . . 179.3(4) ?
    C40 C41 C42 C37 . . . . 54.5(6) ?
loop_
    _geom_hbond_atom_site_label_D
    _geom_hbond_atom_site_label_H
    _geom_hbond_atom_site_label_A
    _geom_hbond_site_symmetry_A
    _geom_hbond_distance_DH
    _geom_hbond_distance_HA
    _geom_hbond_distance_DA
    _geom_hbond_angle_DHA
    O9 H9 O2 4_556 0.82 2.12 2.937(5) 172
    O4 H4 O6 . 0.82 2.45 3.150(7) 144
data_global
_journal_date_recd_electronic     2012-04-02
_journal_date_accepted     2012-06-18
_journal_name_full     'Acta Crystallographica, Section E'
_journal_year     2012
_journal_volume     68
_journal_issue      8
_journal_page_first     o2331
_journal_page_last     o2331
_journal_paper_category     QO
_journal_paper_doi     10.1107/S1600536812027547
_journal_coeditor_code     HB6726
_publ_contact_author_name     'Yuanrong Cheng'
_publ_contact_author_address
;
Fujian Institute of Microbiology, Fuzhou, Fujian 350007,
People's Republic of China
;
_publ_contact_author_email     'xlms2003@163.com'
_publ_contact_author_fax     '86 0591 8344-1193'
_publ_contact_author_phone     '86 0591 8344-1193'
_publ_section_title
;
40-Deoxy-40(<i>S</i>)-iodorapamycin
;
loop_
    _publ_author_name
    _publ_author_address
    'Lijun Xie'
;
Fujian Institute of Microbiology, Fuzhou, Fujian 350007,
People's Republic of China
;
    'Jian Zuo'
;
Key Laboratory of Marine Chemistry Theory and Technology,
Ministry of Education, College of Chemistry and Chemical Engineering,
Ocean University of China, Qingdao, Shandong 266100,
People's Republic of China
;
    'Guoxin Yang'
;
Fujian Institute of Microbiology, Fuzhou, Fujian 350007,
People's Republic of China
;
    'Congshen Zheng'
;
Fujian Institute of Microbiology, Fuzhou, Fujian 350007,
People's Republic of China
;
    'Yuanrong Cheng'
;
Fujian Institute of Microbiology, Fuzhou, Fujian 350007,
People's Republic of China
;
