# Supplementary material for: 40-De­oxy-40(S)-iodo­rapamycin
Source: Acta Crystallogr Sect E Struct Rep Online. 2012 Jul 4;68(Pt 8):o2331. doi: 10.1107/S1600536812027547 (PMC3414270; doi:10.1107/S1600536812027547)
Supplement: Supplementary file 2 [file e-68-o2331-Isup2.hkl]

# 
# h,k,l, Fc-squared, Fo-squared, sigma(Fo-squared) and status flag 
# 
data_I
_shelx_title ' 111217a in P2(1)2(1)2(1)' 
_shelx_refln_list_code          4 
_shelx_F_calc_maximum      323.00 
_exptl_crystal_F_000      2160.00 
_reflns_d_resolution_high  0.8507 
 
loop_ 
 _symmetry_equiv_pos_as_xyz 
 'x, y, z' 
 '-x+1/2, -y, z+1/2' 
 '-x, y+1/2, -z+1/2' 
 'x+1/2, -y+1/2, -z' 
 
_cell_length_a    12.8905 
_cell_length_b    12.9820 
_cell_length_c    34.6469 
_cell_angle_alpha  90.000 
_cell_angle_beta   90.000 
_cell_angle_gamma  90.000 
 
_shelx_F_squared_multiplier     1.000 
 
loop_ 
 _refln_index_h 
 _refln_index_k 
 _refln_index_l 
 _refln_F_squared_calc 
 _refln_F_squared_meas 
 _refln_F_squared_sigma 
 _refln_observed_status 
   2   0   0    22978.86    19299.75     96.93 o 
   4   0   0    21360.99    18398.95    135.42 o 
   6   0   0     2258.47     2513.21     40.05 o 
   8   0   0     2281.28     1854.87     42.00 o 
  10   0   0       30.02       16.60     10.74 o 
  12   0   0     3518.47     3455.51     98.16 o 
  14   0   0     1026.32     1028.53     45.91 o 
   1   1   0     1466.56     1776.73     44.93 o 
   2   1   0    16083.63    17032.99     95.57 o 
   3   1   0    13276.50    15462.49    102.85 o 
   4   1   0    17909.90    16501.28    133.15 o 
   5   1   0    23668.82    24585.52    135.93 o 
   6   1   0      635.63      670.56     15.19 o 
   7   1   0     9308.38     9176.03     61.12 o 
   8   1   0      218.20      286.07     15.63 o 
   9   1   0     1779.57     1623.99     31.08 o 
  10   1   0     3199.45     3160.80     65.44 o 
  11   1   0      832.70      814.62     36.14 o 
  12   1   0      576.57      542.67     17.90 o 
  13   1   0      843.69      848.62     33.57 o 
  14   1   0       25.80       27.66      8.61 o 
  15   1   0      196.42      210.00     20.51 o 
   0   2   0      219.79      998.25     68.37 o 
   1   2   0    36239.77    31930.15    219.73 o 
   2   2   0     6172.34     6369.79     81.65 o 
   3   2   0    13102.02    13772.32    140.17 o 
   4   2   0     4587.87     3830.53     66.47 o 
   5   2   0    21560.08    20649.74    168.00 o 
   6   2   0     8822.47     9535.38    126.00 o 
   7   2   0     1019.41     1024.63     21.41 o 
   8   2   0      267.11      286.19     20.51 o 
   9   2   0     4405.44     4026.22     71.30 o 
  10   2   0       19.37        5.86      9.77 o 
  11   2   0     2623.13     2509.14     90.35 o 
  12   2   0      101.08       98.80      9.36 o 
  13   2   0       32.56       19.30      7.32 o 
  14   2   0       55.93       62.65     10.79 o 
  15   2   0      394.53      381.91     26.37 o 
   1   3   0     6142.16     7289.58    184.61 o 
   2   3   0      352.99      355.72     27.39 o 
   3   3   0      560.93      811.80    132.84 o 
   4   3   0     4025.57     3462.66     51.45 o 
   5   3   0     1382.20     1760.13     51.77 o 
   6   3   0      201.53      147.49     12.70 o 
   7   3   0       30.99       48.84      9.77 o 
   8   3   0     2183.93     2108.83     49.81 o 
   9   3   0      862.54      850.76     35.16 o 
  10   3   0     5516.18     5376.10     88.89 o 
  11   3   0      108.06      126.23      9.68 o 
  12   3   0      730.11      634.74     18.81 o 
  13   3   0      210.69      219.35     19.68 o 
  14   3   0        5.16        2.93     11.72 o 
   0   4   0    13042.43    12781.91    313.54 o 
   1   4   0     6571.22     7789.97    277.40 o 
   2   4   0    11514.30    10396.02    215.86 o 
   3   4   0    11274.76    10133.46    106.62 o 
   4   4   0     2239.42     2122.50     62.51 o 
   5   4   0     3354.05     3306.34     81.07 o 
   6   4   0     5260.03     5501.13     74.23 o 
   7   4   0      430.20      342.84     21.49 o 
   8   4   0     1430.22     1289.33     42.00 o 
   9   4   0      392.88      356.52     24.42 o 
  10   4   0       12.73       -8.79     12.70 o 
  11   4   0      270.11      273.81     12.96 o 
  12   4   0      547.06      572.01     17.97 o 
  13   4   0       43.07       26.86      8.98 o 
  14   4   0      499.49      562.62     33.21 o 
   1   5   0    11333.44    10278.07    121.12 o 
   2   5   0       14.89        1.56      6.84 o 
   3   5   0       58.87       37.12     11.72 o 
   4   5   0      398.21      337.79     32.72 o 
   5   5   0     2624.97     2547.40     42.43 o 
   6   5   0        6.36       12.34      5.91 o 
   7   5   0     7563.59     7659.77    101.58 o 
   8   5   0      273.20      295.96     22.47 o 
   9   5   0     1363.07     1160.39     43.95 o 
  10   5   0      117.40      153.20     39.07 o 
  11   5   0       16.13       22.12      6.21 o 
  12   5   0        1.46       -0.66     11.23 o 
  13   5   0      529.42      543.97     44.93 o 
  14   5   0       11.62       23.44     11.72 o 
   0   6   0     7317.31     7285.67    103.54 o 
   1   6   0      202.59      119.89      9.86 o 
   2   6   0     3468.93     3320.38     47.09 o 
   3   6   0     4984.94     5033.52    103.05 o 
   4   6   0      278.51      415.89     19.05 o 
   5   6   0     1136.80      991.19     43.95 o 
   6   6   0     3912.21     3755.53    175.33 o 
   7   6   0      154.80      154.33     16.60 o 
   8   6   0      454.84      409.26     27.35 o 
   9   6   0      336.61      296.94     25.40 o 
  10   6   0       10.93       -9.12      7.33 o 
  11   6   0      172.25      174.53     11.07 o 
  12   6   0      933.01      927.62     66.42 o 
  13   6   0       19.49        5.97     27.35 o 
   1   7   0     1024.90     1063.48     30.30 o 
   2   7   0     3487.42     3272.98     49.94 o 
   3   7   0        6.49        7.44      8.28 o 
   4   7   0     3448.05     3133.53     53.10 o 
   5   7   0      282.40      302.83     18.24 o 
   6   7   0      854.15      790.20     48.84 o 
   7   7   0     3192.06     3026.01     72.28 o 
   8   7   0       65.16       62.51     12.70 o 
   9   7   0      128.04      146.66     11.02 o 
  10   7   0      298.16      283.48     17.52 o 
  11   7   0       97.45       49.81     12.70 o 
  12   7   0      136.79      125.03     18.56 o 
  13   7   0       80.38       61.54     11.72 o 
   0   8   0       12.94       -0.98     10.74 o 
   1   8   0     1096.99     1196.16     34.45 o 
   2   8   0      220.13      255.33     16.83 o 
   3   8   0     3099.74     3058.00    107.44 o 
   4   8   0        0.42       11.92      8.20 o 
   5   8   0     2104.53     1917.81     47.86 o 
   6   8   0       24.71       16.60     15.63 o 
   7   8   0      583.23      460.79     35.16 o 
   8   8   0      215.24      161.28     15.15 o 
   9   8   0     1797.53     1749.38     63.49 o 
  10   8   0       29.88       16.60     12.70 o 
  11   8   0     1097.58     1024.62     44.93 o 
  12   8   0        7.21       20.51     11.72 o 
   1   9   0       69.96       81.00     16.12 o 
   2   9   0      636.37      680.54     26.51 o 
   3   9   0      846.72      957.72     31.68 o 
   4   9   0     1097.60     1263.31     36.08 o 
   5   9   0      522.59      535.43     36.63 o 
   6   9   0      392.94      529.41     42.00 o 
   7   9   0      737.52      683.44     50.30 o 
   8   9   0      587.29      658.34     41.02 o 
   9   9   0        6.92       30.28     16.60 o 
  10   9   0      294.85      358.47     28.33 o 
  11   9   0        4.03      -20.51     15.63 o 
  12   9   0       45.84       47.86     11.72 o 
   0  10   0     1111.14     1180.91     52.75 o 
   1  10   0      216.84      323.75     36.63 o 
   2  10   0     1318.18     1475.18     38.25 o 
   3  10   0       74.54      129.32     15.25 o 
   4  10   0      547.50      547.30     24.56 o 
   5  10   0        8.52        6.77     18.56 o 
   7  10   0        0.53       10.74     11.72 o 
   8  10   0      437.71      602.66     38.09 o 
   9  10   0       21.25       27.35     15.63 o 
  10  10   0        8.25        7.81     12.70 o 
  11  10   0        5.60       26.37     10.74 o 
   1  11   0     1174.21     1237.78     36.63 o 
   2  11   0      203.65      247.62     17.83 o 
   3  11   0        1.31        6.80      8.66 o 
   4  11   0      208.48      188.52     19.54 o 
   5  11   0      191.50      160.19     17.58 o 
   6  11   0       84.46       84.00     15.63 o 
   7  11   0      218.60      218.79     21.49 o 
   8  11   0        1.36       54.70     17.58 o 
   9  11   0       77.13      118.19     17.58 o 
  10  11   0       19.93       20.51     10.74 o 
   0  12   0      724.27      647.59     32.23 o 
   1  12   0        4.04       17.58      8.29 o 
   2  12   0        3.28       23.44     11.72 o 
   3  12   0      544.82      476.66     28.33 o 
   4  12   0        1.10        9.64     12.21 o 
   5  12   0      225.32      247.12     22.47 o 
   6  12   0       49.41      101.58     16.60 o 
   7  12   0        2.19       18.87     18.07 o 
   8  12   0       18.09       47.86     13.67 o 
   9  12   0      112.03      112.33     13.67 o 
   1  13   0       29.94       54.70     13.67 o 
   2  13   0       28.41       31.26     10.74 o 
   3  13   0        1.32        6.84     10.74 o 
   4  13   0      221.80      264.70     21.49 o 
   5  13   0       11.36       28.55      8.20 o 
   6  13   0       29.73       34.19      9.77 o 
   7  13   0        0.65       12.99      6.84 o 
   0  14   0       45.12       30.28      8.79 o 
   1  14   0       43.79       42.00     10.74 o 
   2  14   0       37.28       50.70      7.92 o 
   3  14   0       73.10       91.37     10.74 o 
   4  14   0        2.74        9.28      6.22 o 
   5  14   0       12.26       15.14      5.53 o 
   6  14   0        8.43        7.39      7.33 o 
   1  15   0       26.37       19.10      4.11 o 
   2  15   0        7.40       12.05      5.15 o 
   1   0   1      184.65      173.86     10.74 o 
   2   0   1    17450.21    16754.78     63.18 o 
   3   0   1     1812.63     2050.43     27.58 o 
   4   0   1      800.35      743.60     19.73 o 
   5   0   1    25903.98    22915.44    120.55 o 
   6   0   1     1654.79     1726.76     23.93 o 
   7   0   1     8871.34     8310.33     65.93 o 
   8   0   1       11.81       23.99      6.22 o 
   9   0   1     8248.18     7289.13     64.23 o 
  10   0   1      122.42      116.89     11.05 o 
  11   0   1     2745.49     2271.95     58.61 o 
  12   0   1       34.67       63.91      9.53 o 
  13   0   1      194.02      142.57     11.74 o 
  14   0   1        0.00       27.35     12.07 o 
  15   0   1      319.51      370.20     17.96 o 
 -15   1   1      199.28      214.89     20.51 o 
 -14   1   1       79.66       69.10     10.69 o 
 -13   1   1      225.40      232.19     15.45 o 
 -12   1   1      501.82      438.56     16.21 o 
 -11   1   1      282.62      283.26     22.47 o 
 -10   1   1     2602.54     2389.16     57.63 o 
  -9   1   1      508.72      445.04     16.58 o 
  -8   1   1      220.02      182.97     22.95 o 
  -7   1   1     3799.76     3439.44     46.40 o 
  -6   1   1     1110.75     1132.08     18.20 o 
  -5   1   1     3951.07     4209.85     80.09 o 
  -4   1   1    28709.68    26958.71    177.28 o 
  -3   1   1    18318.79    20617.28    103.27 o 
  -2   1   1    13721.47    13940.01    286.19 o 
  -1   1   1    16335.37    16963.93    425.38 o 
   0   1   1    64400.89    60018.15    347.73 o 
   1   1   1    10532.17    10820.58    101.58 o 
   2   1   1    12258.67    12366.47     78.34 o 
   3   1   1    19611.04    22125.65    359.94 o 
   4   1   1    26772.46    23513.92    671.04 o 
   5   1   1     4503.51     4429.86     63.57 o 
   6   1   1      917.93      959.71     17.96 o 
   7   1   1     3022.34     2701.80     75.70 o 
   8   1   1      408.48      457.88     15.53 o 
   9   1   1      471.73      426.93     16.58 o 
  10   1   1     3084.30     2835.56     44.20 o 
  11   1   1      303.30      310.61     23.44 o 
  12   1   1      722.69      628.74     25.85 o 
  13   1   1      229.76      242.03     15.55 o 
  14   1   1       83.54       74.82     12.21 o 
  15   1   1      199.89      204.33     13.76 o 
 -15   2   1       56.77       70.33     14.65 o 
 -14   2   1      740.06      690.42     25.73 o 
 -13   2   1       12.15       -0.64      8.03 o 
 -12   2   1     1293.43     1155.67     21.91 o 
 -11   2   1      848.41      844.35     22.68 o 
 -10   2   1       59.51       39.07     10.74 o 
  -9   2   1      828.47      750.15     31.26 o 
  -8   2   1     7759.37     7441.95     87.91 o 
  -7   2   1      400.65      368.33     20.51 o 
  -6   2   1    19610.34    19651.68    143.61 o 
  -5   2   1      808.02      772.03     52.26 o 
  -4   2   1     2340.26     2347.35     45.63 o 
  -3   2   1     3735.15     3811.24     64.53 o 
  -2   2   1    19490.99    19375.46    146.42 o 
  -1   2   1     9062.35     8590.75    153.35 o 
   0   2   1    11535.17    11577.57    223.68 o 
   1   2   1    10476.91    10137.82    172.89 o 
   2   2   1    19719.09    20354.11    141.53 o 
   3   2   1     4661.85     4629.84     66.64 o 
   4   2   1     1936.68     2072.73     97.19 o 
   6   2   1    18748.33    18426.27    138.70 o 
   7   2   1      498.71      460.69     14.50 o 
   8   2   1     8804.77     8346.79     66.29 o 
   9   2   1      580.89      517.68     26.37 o 
  10   2   1       75.69       48.84     12.70 o 
  11   2   1      951.03      953.34     32.72 o 
  12   2   1     1156.65      995.12     20.33 o 
  13   2   1       24.65        9.86      7.32 o 
  14   2   1      723.04      673.92     25.30 o 
  15   2   1       36.70       42.98     13.67 o 
 -14   3   1        1.38       -1.95     10.74 o 
 -13   3   1     1554.05     1439.75     58.61 o 
 -12   3   1       84.40       82.48      8.64 o 
 -11   3   1      766.44      693.04     19.18 o 
 -10   3   1      225.63      272.52     24.42 o 
  -9   3   1     1240.44     1178.95     41.02 o 
  -8   3   1       25.68       41.02     11.72 o 
  -7   3   1     4175.57     3905.10     63.49 o 
  -6   3   1     1464.33     1551.10     37.12 o 
  -5   3   1      701.50      498.15     27.35 o 
  -4   3   1      534.31      469.81     19.50 o 
  -3   3   1     3253.08     3424.88     77.15 o 
  -2   3   1     8771.51     9382.78    224.66 o 
  -1   3   1    76536.90    79506.51    586.06 o 
   0   3   1      939.42      669.66     46.52 o 
   1   3   1    69970.07    74658.41    492.35 o 
   2   3   1     7231.29     7614.28    120.67 o 
   3   3   1     3253.03     3405.77     74.72 o 
   4   3   1      155.10      174.30     20.51 o 
   5   3   1     2108.09     1993.57     56.65 o 
   6   3   1     1097.82     1206.30     32.23 o 
   7   3   1     3441.00     3152.01     55.68 o 
   8   3   1       78.26      102.56     14.65 o 
   9   3   1     1451.56     1329.37     42.98 o 
  10   3   1      328.05      403.40     27.35 o 
  11   3   1      526.11      485.58     16.30 o 
  12   3   1       79.30       81.21      9.55 o 
  13   3   1     1506.52     1444.76     42.81 o 
  14   3   1        1.67       -7.81     12.70 o 
 -14   4   1      400.83      485.45     32.23 o 
 -13   4   1       35.31       24.42     14.65 o 
 -12   4   1      649.41      648.14     20.44 o 
 -11   4   1     1229.27     1112.50     24.36 o 
 -10   4   1       83.09       68.37     13.67 o 
  -9   4   1     2210.27     2044.36     55.68 o 
  -8   4   1     1754.53     1709.33     47.86 o 
  -7   4   1      118.26      126.98     13.67 o 
  -6   4   1    13165.01    13315.23    116.23 o 
  -5   4   1     8832.65     8204.80    124.05 o 
  -4   4   1     7199.30     7815.08    116.23 o 
  -3   4   1    13131.04    12652.98    140.65 o 
  -2   4   1      573.49      550.52     24.37 o 
  -1   4   1    11882.75    11496.62    753.57 o 
   0   4   1      767.99      865.89     59.72 o 
   1   4   1    10147.49    10000.73    289.61 o 
   2   4   1      678.49      582.15     55.68 o 
   3   4   1    13801.35    13671.83    234.91 o 
   4   4   1     8245.81     8306.39    123.07 o 
   5   4   1     8798.23     8469.51    128.93 o 
   6   4   1    13419.98    13524.25    114.28 o 
   7   4   1      167.62      154.33     14.65 o 
   8   4   1     1175.52     1174.07     40.05 o 
   9   4   1     2226.81     2009.20     53.72 o 
  10   4   1       65.44       56.65     12.70 o 
  11   4   1     1070.65      939.06     22.42 o 
  12   4   1      527.90      506.30     16.94 o 
  13   4   1       64.67       50.89     10.69 o 
  14   4   1      334.99      395.59     29.30 o 
 -14   5   1       94.44       82.05     13.67 o 
 -13   5   1        6.50       18.56     12.70 o 
 -12   5   1      503.65      492.89     23.76 o 
 -11   5   1        2.95       -6.68      6.34 o 
 -10   5   1     2785.22     2531.87     40.22 o 
  -9   5   1      314.20      300.84     24.42 o 
  -8   5   1     1346.38     1097.88     41.02 o 
  -7   5   1       94.80      117.21     16.60 o 
  -6   5   1      845.88      774.95     24.75 o 
  -5   5   1      645.09      668.95     22.59 o 
  -4   5   1     8608.10     8513.29     88.40 o 
  -3   5   1     1360.55     1319.61     49.81 o 
  -2   5   1     7358.17     6812.38    105.00 o 
  -1   5   1      845.38      890.81     35.16 o 
   0   5   1        0.02       25.40      7.81 o 
   1   5   1     1051.42     1254.16     36.14 o 
   2   5   1     7097.40     6993.93    155.79 o 
   3   5   1     1160.39     1152.58     46.88 o 
   4   5   1     9680.60     9351.11    159.21 o 
   5   5   1      799.23      857.02     30.28 o 
   6   5   1      575.72      502.49     20.23 o 
   7   5   1       83.76       96.70     15.63 o 
   8   5   1     1366.95     1194.58     42.00 o 
   9   5   1      356.09      307.68     24.42 o 
  10   5   1     2980.13     2660.74     40.66 o 
  11   5   1        3.26        5.29      5.76 o 
  12   5   1      438.60      426.15     17.99 o 
  13   5   1       15.32       28.85      8.90 o 
  14   5   1       98.44       90.84     13.67 o 
 -13   6   1       34.14       24.91     22.95 o 
 -12   6   1       72.18       71.78     11.68 o 
 -11   6   1     1509.89     1420.81     41.81 o 
 -10   6   1        9.13        0.98      6.77 o 
  -9   6   1     2660.20     2610.89     68.37 o 
  -8   6   1     1172.32     1078.35     42.98 o 
  -7   6   1      434.71      391.68     25.40 o 
  -6   6   1     1442.00     1415.33     63.49 o 
  -5   6   1     1588.18     1412.01     34.69 o 
  -4   6   1     1149.59     1001.73     28.19 o 
  -3   6   1    13101.63    12690.31    122.58 o 
  -2   6   1      625.02      639.38     21.10 o 
  -1   6   1      944.64      899.40     26.14 o 
   0   6   1     2706.98     3387.88     50.76 o 
   1   6   1     1591.54     1572.32     86.93 o 
   2   6   1     1199.60     1170.16     47.86 o 
   3   6   1    13439.00    12566.31     94.99 o 
   4   6   1     1071.73      914.63     27.10 o 
   5   6   1     1709.92     1525.04     35.96 o 
   6   6   1     1706.84     1638.17     38.49 o 
   7   6   1      422.95      392.66     25.40 o 
   8   6   1     1131.91     1056.86     42.00 o 
   9   6   1     2628.17     2507.35     66.42 o 
  10   6   1        7.51        5.68      7.13 o 
  11   6   1     1294.89     1208.47     27.97 o 
  12   6   1       84.40       97.74     18.07 o 
  13   6   1       24.90       17.58     12.70 o 
 -13   7   1      421.87      354.56     23.44 o 
 -12   7   1       37.40       22.47     11.72 o 
 -11   7   1       89.88       51.77     12.70 o 
 -10   7   1       42.00       34.47      8.20 o 
  -9   7   1      175.75      182.15     14.50 o 
  -8   7   1      158.18      153.35     19.54 o 
  -7   7   1     2723.92     2460.46     66.42 o 
  -6   7   1      444.79      414.15     36.14 o 
  -5   7   1     3057.76     3063.02     86.93 o 
  -4   7   1     2362.07     2385.21     51.77 o 
  -3   7   1      726.17      789.27     26.28 o 
  -2   7   1     1885.31     1774.08     37.78 o 
  -1   7   1     3572.29     3630.04     76.19 o 
   0   7   1       66.41       64.48      8.98 o 
   1   7   1     3950.89     4120.23    138.21 o 
   2   7   1     1808.82     1725.41     37.07 o 
   3   7   1      647.06      688.52     31.26 o 
   4   7   1     2185.14     2139.24     43.32 o 
   5   7   1     3040.50     3040.97     53.81 o 
   6   7   1      440.62      400.44     20.59 o 
   7   7   1     3000.55     2698.79     67.40 o 
   8   7   1      313.98      316.47     25.40 o 
   9   7   1      234.65      243.41     20.02 o 
  10   7   1        2.35        8.20      8.61 o 
  11   7   1      119.58       63.49     14.65 o 
  12   7   1       67.44       77.16     15.63 o 
  13   7   1      462.22      376.05     24.42 o 
 -12   8   1      313.83      340.89     24.42 o 
 -11   8   1        1.65      -14.65     15.63 o 
 -10   8   1      221.30      230.52     24.42 o 
  -9   8   1       39.46       48.57      9.00 o 
  -8   8   1     1586.44     1590.78     33.19 o 
  -7   8   1      437.11      472.79     56.65 o 
  -6   8   1     2508.66     2343.25     84.98 o 
  -5   8   1       82.41       44.20     10.74 o 
  -4   8   1     1444.95     1363.15     41.02 o 
  -3   8   1      754.86      738.07     35.65 o 
  -2   8   1     3002.83     3046.34     51.36 o 
  -1   8   1       41.91       50.79      9.77 o 
   0   8   1     5402.49     5533.77     73.55 o 
   1   8   1       67.93       65.25      9.60 o 
   2   8   1     3178.10     3405.11     53.70 o 
   3   8   1      811.72      816.82     42.00 o 
   4   8   1     1387.47     1347.56     85.47 o 
   5   8   1       64.04       54.22     10.48 o 
   6   8   1     2734.78     2715.54     53.41 o 
   8   8   1     1092.74     1064.98     60.07 o 
   9   8   1       21.51       47.86     17.58 o 
  10   8   1      218.53      211.96     23.44 o 
  11   8   1        5.35      -18.56     14.65 o 
  12   8   1      311.30      349.68     25.40 o 
 -12   9   1      120.17      101.58     13.67 o 
 -11   9   1      116.25       93.77     14.65 o 
 -10   9   1      301.47      285.21     25.40 o 
  -9   9   1       10.22       24.42     13.67 o 
  -8   9   1      257.40      260.34     18.98 o 
  -7   9   1      297.45      324.67     25.00 o 
  -6   9   1      696.70      667.13     45.91 o 
  -5   9   1      122.83      162.90     22.95 o 
  -4   9   1      453.22      502.16     23.65 o 
  -3   9   1       79.79       77.04     16.60 o 
  -2   9   1     1606.00     1682.87     47.86 o 
  -1   9   1     2152.07     2288.21     49.29 o 
   0   9   1      186.19      191.36     15.53 o 
   1   9   1     2138.43     2323.58     55.68 o 
   2   9   1     1521.28     1514.52     38.00 o 
   3   9   1      104.64      132.30     14.45 o 
   4   9   1      364.80      414.60     21.81 o 
   5   9   1        2.23       -0.54      9.30 o 
   6   9   1      611.24      616.34     43.95 o 
   7   9   1      550.47      597.78     42.00 o 
   8   9   1      191.33      193.40     25.40 o 
   9   9   1       47.65       62.51     17.58 o 
  10   9   1      230.61      256.89     25.40 o 
  11   9   1       74.54       43.95     11.72 o 
  12   9   1       98.05      106.47     14.65 o 
 -11  10   1      204.87      268.61     20.51 o 
 -10  10   1       55.02       39.07     11.72 o 
  -9  10   1      264.95      336.01     27.35 o 
  -8  10   1       58.41      136.75     22.47 o 
  -7  10   1       14.93       36.14     12.70 o 
  -6  10   1      367.57      425.87     31.26 o 
  -5  10   1      508.24      517.85     53.23 o 
  -4  10   1      159.23      170.54     22.95 o 
  -3  10   1     1587.89     1653.58     43.47 o 
  -2  10   1       77.88      131.48     16.22 o 
  -1  10   1      454.20      483.17     22.94 o 
   0  10   1      142.87      183.80     16.22 o 
   1  10   1      583.33      578.19     34.19 o 
   2  10   1      103.72      147.01     28.33 o 
   3  10   1     1351.77     1388.86     37.55 o 
   4  10   1      110.32      101.80     12.83 o 
   5  10   1      467.04      479.76     23.13 o 
   6  10   1      408.99      475.68     33.21 o 
   7  10   1        8.86       21.49     11.72 o 
   8  10   1       58.25      148.47     24.42 o 
   9  10   1      346.66      405.36     31.26 o 
  10  10   1       70.22       61.54     13.67 o 
  11  10   1      173.43      177.77     17.58 o 
 -10  11   1      155.02      205.12     17.58 o 
  -9  11   1        7.72       10.74     10.74 o 
  -8  11   1      319.71      429.78     31.26 o 
  -7  11   1       98.88      145.54     20.51 o 
  -6  11   1       24.45       37.12     13.67 o 
  -5  11   1       24.14      -14.65     12.70 o 
  -4  11   1      504.15      480.57     29.30 o 
  -3  11   1       19.49       17.58     11.72 o 
  -2  11   1      523.79      583.79     25.11 o 
  -1  11   1      100.78      135.76     15.15 o 
   0  11   1       29.26       50.05      7.96 o 
   1  11   1       98.25      128.71     13.85 o 
   2  11   1      477.25      524.07     23.46 o 
   3  11   1       19.57       24.42     12.70 o 
   4  11   1      673.22      691.55     34.19 o 
   5  11   1       58.51       66.61     29.30 o 
   6  11   1       52.68       60.56     13.67 o 
   7  11   1      101.19      162.14     20.51 o 
   8  11   1      260.69      341.87     29.30 o 
   9  11   1        1.15       12.70     11.72 o 
  10  11   1      174.36      243.21     19.54 o 
  -9  12   1       48.24       29.30      9.77 o 
  -8  12   1      192.41      246.14     20.51 o 
  -7  12   1        9.47       30.32     16.12 o 
  -6  12   1      213.98      239.31     21.49 o 
  -5  12   1       85.90      119.17     17.58 o 
  -4  12   1       21.76       -1.95     10.74 o 
  -3  12   1      274.71      309.63     23.44 o 
  -2  12   1      122.90      118.19     16.60 o 
  -1  12   1       69.73       63.77      9.60 o 
   0  12   1      234.06      252.98     15.89 o 
   1  12   1       40.84       47.39      8.90 o 
   2  12   1      160.04      172.89     18.56 o 
   3  12   1      255.34      271.24     16.40 o 
   4  12   1       17.00       18.15     11.23 o 
   5  12   1       55.14       89.86     16.60 o 
   6  12   1      231.15      228.56     21.49 o 
   7  12   1       19.59       23.44     10.74 o 
   8  12   1      209.25      279.35     22.47 o 
   9  12   1       58.37       62.51     11.72 o 
  -7  13   1      146.70      149.97     26.37 o 
  -6  13   1        8.31        4.88      8.79 o 
  -5  13   1       71.08       85.62      9.30 o 
  -4  13   1        7.54       34.19     12.70 o 
  -3  13   1        4.92       20.51     10.74 o 
  -2  13   1        0.25        1.95      9.77 o 
  -1  13   1      287.42      315.49     23.44 o 
   0  13   1        1.42       12.47      7.23 o 
   1  13   1      263.55      275.45     22.47 o 
   2  13   1        0.17        7.81      9.77 o 
   3  13   1        8.04       15.63     10.74 o 
   4  13   1        8.98       29.30     12.70 o 
   5  13   1       66.78       75.37      8.90 o 
   6  13   1        4.35        7.81      8.79 o 
   7  13   1      125.43      135.73     33.70 o 
  -6  14   1       41.71       36.14      8.79 o 
  -5  14   1       13.31       19.16      5.53 o 
  -4  14   1       16.73       16.12      6.22 o 
  -3  14   1       90.99      108.42     14.65 o 
  -2  14   1       68.16       63.69      7.92 o 
  -1  14   1        8.44       15.78      6.53 o 
   0  14   1       64.95       73.37      8.29 o 
   1  14   1        5.46       14.65      8.79 o 
   2  14   1       64.01       65.79     19.54 o 
   3  14   1       86.31       92.89      9.67 o 
   4  14   1       22.48       20.16      7.33 o 
   5  14   1       13.96       10.74      6.84 o 
   6  14   1       39.26       38.75      6.84 o 
  -2  15   1       30.94       33.24      6.22 o 
  -1  15   1        8.61        8.70      3.89 o 
   0  15   1        0.05        3.91      4.83 o 
   1  15   1        7.32        8.53      3.73 o 
   2  15   1       33.10       33.65      5.84 o 
   1   0   2       86.07       63.60      4.69 o 
   2   0   2      940.90      851.15     13.94 o 
   3   0   2    15231.68    13587.86     95.45 o 
   4   0   2      746.26      860.16     17.56 o 
   5   0   2       87.19      119.17     16.60 o 
   6   0   2     4932.39     4867.27     39.37 o 
   7   0   2      117.37      134.25     13.67 o 
   8   0   2     7212.60     6905.42     57.67 o 
   9   0   2      361.54      315.83     15.53 o 
  10   0   2      113.04       85.28     10.00 o 
  11   0   2        6.80       47.86     14.65 o 
  12   0   2     1367.37     1332.78     33.16 o 
  13   0   2       13.90       -5.53      7.90 o 
  14   0   2     1186.40     1152.05     33.49 o 
  15   0   2      136.22      146.91     12.76 o 
 -15   1   2      237.14      258.84     21.49 o 
 -14   1   2      103.77      101.13     12.07 o 
 -13   1   2     1222.22     1223.90     42.49 o 
 -12   1   2      481.46      456.07     16.50 o 
 -11   1   2      378.03      363.36     25.40 o 
 -10   1   2     1580.27     1577.47     46.88 o 
  -9   1   2     1626.51     1351.43     35.65 o 
  -8   1   2      208.46      220.39     11.74 o 
  -7   1   2     9500.77     9757.75     88.40 o 
  -6   1   2       52.76       87.18      6.53 o 
  -5   1   2    11768.40    11911.62    138.70 o 
  -4   1   2    24490.39    23292.70    164.11 o 
  -3   1   2     5390.63     5708.41     63.36 o 
  -2   1   2     4672.30     4554.37     48.51 o 
  -1   1   2    22697.25    21675.34    149.44 o 
   0   1   2     1012.04      878.11     36.14 o 
   1   1   2    30170.07    27379.63    177.77 o 
   2   1   2     4084.64     3670.96     73.26 o 
   3   1   2     6619.20     6921.09    156.28 o 
   4   1   2    25731.21    22977.64    243.21 o 
   5   1   2    13435.18    12986.06    138.70 o 
   6   1   2       14.81       13.01      3.76 o 
   7   1   2     9115.35     9307.83     61.12 o 
   8   1   2      509.87      498.50     17.09 o 
   9   1   2     1710.57     1439.92     29.01 o 
  10   1   2     1755.72     1699.58     64.95 o 
  11   1   2      499.65      487.40     28.33 o 
  12   1   2      456.78      415.22     19.02 o 
  13   1   2     1097.92     1111.81     35.39 o 
  14   1   2       69.61       69.49     10.69 o 
  15   1   2      260.56      281.45     17.09 o 
 -15   2   2      326.61      330.15     24.42 o 
 -14   2   2      108.89      116.33     12.65 o 
 -13   2   2      111.69       72.26     11.38 o 
 -12   2   2      132.36      150.56     10.47 o 
 -11   2   2     1160.00     1144.43     25.76 o 
 -10   2   2      285.85      233.45     19.54 o 
  -9   2   2     2763.76     2497.58     56.65 o 
  -8   2   2      283.73      257.87     19.54 o 
  -7   2   2      860.02      945.51     29.30 o 
  -6   2   2     1175.14     1590.27     42.85 o 
  -5   2   2    22972.90    24342.88    195.35 o 
  -4   2   2       72.81       65.03      9.08 o 
  -3   2   2    15414.56    15205.40    133.92 o 
  -2   2   2    40686.76    41514.24    970.90 o 
  -1   2   2    48175.57    46498.78    328.19 o 
   0   2   2    34784.36    35312.89    360.43 o 
   1   2   2    52918.89    55292.81    666.64 o 
   2   2   2    40886.36    43395.61    317.45 o 
   3   2   2    19588.44    18906.94    130.78 o 
   4   2   2      264.20      228.24     20.51 o 
   5   2   2    25321.00    24402.46    187.54 o 
   6   2   2     1485.67     2022.83    136.75 o 
   7   2   2      610.61      616.78     23.93 o 
   8   2   2      114.93       87.96     13.67 o 
   9   2   2     2238.23     2113.71     51.77 o 
  10   2   2      415.77      371.17     24.42 o 
  11   2   2     1048.93     1043.43     27.63 o 
  12   2   2      127.69      157.63      9.37 o 
  13   2   2       83.26       70.12      9.05 o 
  14   2   2      116.93      117.63     12.65 o 
  15   2   2      310.51      324.29     24.42 o 
 -14   3   2       56.13       60.56     15.63 o 
 -13   3   2       19.21       39.92     12.43 o 
 -12   3   2      693.93      627.95     16.44 o 
 -11   3   2      219.12      183.76      9.75 o 
 -10   3   2     4239.01     4103.38     78.14 o 
  -9   3   2      554.32      612.43     30.28 o 
  -8   3   2     5103.34     5007.86     77.16 o 
  -7   3   2     1210.30     1323.51     38.09 o 
  -6   3   2     3647.55     3792.77     57.63 o 
  -5   3   2     6981.91     7436.09    100.61 o 
  -4   3   2    15811.09    14846.83    122.74 o 
  -3   3   2      952.65      939.61     33.62 o 
  -2   3   2    38970.30    39811.86    355.54 o 
  -1   3   2     1454.35     1476.86     79.12 o 
   0   3   2    12852.53    15487.55    297.91 o 
   1   3   2     1689.18     1775.56     75.05 o 
   2   3   2    35300.29    34076.76    248.30 o 
   3   3   2     1062.93     1010.93     38.71 o 
   4   3   2    14009.11    13642.44    147.49 o 
   5   3   2     6893.99     7015.11    108.42 o 
   6   3   2     2390.63     2666.56     46.88 o 
   7   3   2      861.23      894.71     30.28 o 
   8   3   2     4889.55     4782.23     74.23 o 
   9   3   2      392.84      441.50     25.40 o 
  10   3   2     4621.62     4286.03     80.09 o 
  11   3   2      211.65      195.29     11.19 o 
  12   3   2      691.48      661.16     19.05 o 
  13   3   2       21.39       45.79     13.76 o 
  14   3   2       41.08       51.77     14.65 o 
 -14   4   2      491.09      556.75     33.21 o 
 -13   4   2       42.43       33.21     12.70 o 
 -12   4   2      463.14      442.14     17.83 o 
 -11   4   2      954.69      971.70     23.16 o 
 -10   4   2      124.87      144.56     17.58 o 
  -9   4   2      834.88      827.32     36.14 o 
  -8   4   2     1620.83     1612.63     46.88 o 
  -7   4   2      438.39      427.82     23.44 o 
  -6   4   2     5515.21     5522.62     75.21 o 
  -5   4   2     3707.96     3701.93     82.05 o 
  -4   4   2     2084.59     2078.55     59.58 o 
  -3   4   2     8061.17     7579.68    107.44 o 
  -2   4   2    12015.05    11305.05    122.10 o 
  -1   4   2     2783.29     2956.16    121.12 o 
   0   4   2    20999.66    21252.55    277.64 o 
   1   4   2     3268.15     3731.76     96.06 o 
   2   4   2    11222.49    11451.56    239.31 o 
   4   4   2     2893.06     2740.80     72.28 o 
   5   4   2     3271.06     3211.50     42.89 o 
   6   4   2     6111.77     6368.49     78.14 o 
   7   4   2      235.54      208.05     16.60 o 
   8   4   2     2031.79     2005.29     50.79 o 
   9   4   2      870.99      760.90     34.19 o 
  10   4   2       82.61       86.93     14.65 o 
  11   4   2     1000.89      996.59     23.25 o 
  12   4   2      423.60      422.77     15.54 o 
  13   4   2       60.63       66.73      9.39 o 
  14   4   2      441.91      489.36     31.26 o 
 -14   5   2       21.42       36.14     11.72 o 
 -13   5   2      721.19      683.90     87.42 o 
 -12   5   2       25.16       30.28      9.67 o 
 -11   5   2      281.55      285.53     12.97 o 
 -10   5   2       27.54       67.19      9.89 o 
  -9   5   2     1277.79     1196.53     44.93 o 
  -8   5   2      464.06      408.29     26.37 o 
  -7   5   2     8272.84     8137.41    105.49 o 
  -6   5   2      731.62      688.17     23.65 o 
  -5   5   2     6645.08     6993.44     69.89 o 
  -4   5   2     1583.31     1579.14     33.21 o 
  -3   5   2     1475.52     1500.31     52.75 o 
  -2   5   2     5538.51     5708.20     96.70 o 
  -1   5   2     7894.47     6808.04     98.65 o 
   0   5   2     1136.69     1100.81     37.12 o 
   1   5   2     8848.87     8235.08     92.79 o 
   2   5   2     5332.01     5314.56     69.35 o 
   3   5   2     1831.41     1813.85     58.61 o 
   4   5   2     1713.99     1784.81     87.42 o 
   5   5   2     5847.34     5919.53     63.72 o 
   6   5   2      743.71      678.40     52.75 o 
   7   5   2     7722.57     7447.81     98.65 o 
   8   5   2      479.66      397.54     25.40 o 
   9   5   2      872.12      832.20     37.12 o 
  10   5   2       32.27       53.24     11.86 o 
  11   5   2      357.43      363.69     14.29 o 
  12   5   2        9.83       14.57      8.00 o 
  13   5   2      836.49      821.96     54.70 o 
  14   5   2       25.63       32.23     11.72 o 
 -13   6   2       94.59       66.03     30.77 o 
 -12   6   2      701.66      670.14     53.23 o 
 -11   6   2      295.08      324.46     19.61 o 
 -10   6   2      189.20      160.64     10.17 o 
  -9   6   2      822.35      783.36     39.07 o 
  -8   6   2     1801.24     1729.85     55.68 o 
  -7   6   2      165.81      141.63     15.63 o 
  -6   6   2     1071.74     1126.21     55.68 o 
  -5   6   2      805.71      896.32     28.01 o 
  -4   6   2       90.91      195.24     13.35 o 
  -3   6   2     3084.47     2825.26     45.15 o 
  -2   6   2     3487.84     3419.55     48.01 o 
  -1   6   2      450.89      627.47     22.07 o 
   0   6   2    16267.25    17129.48    159.21 o 
   1   6   2      691.21      803.88     33.21 o 
   2   6   2     3935.00     4110.22     87.91 o 
   3   6   2     2642.66     2374.01     41.89 o 
   4   6   2       88.59      116.89     10.48 o 
   5   6   2      426.06      470.71     20.51 o 
   6   6   2     1667.11     1612.15     37.94 o 
   7   6   2      250.89      212.93     19.54 o 
   8   6   2     1781.92     1559.89     49.81 o 
   9   6   2      699.35      684.71     35.16 o 
  10   6   2      214.35      181.25     12.76 o 
  11   6   2      308.06      343.91     21.00 o 
  12   6   2      611.97      539.17     34.19 o 
  13   6   2      114.53       90.74     26.37 o 
 -13   7   2       88.88       84.00     12.70 o 
 -12   7   2      271.17      226.61     22.47 o 
 -11   7   2       54.41       37.12     12.70 o 
 -10   7   2     1212.86     1110.15     32.76 o 
  -9   7   2       91.46       86.38      9.11 o 
  -8   7   2     1075.50      995.32     43.95 o 
  -7   7   2      844.82      766.76     38.09 o 
  -6   7   2      626.87      533.31     41.02 o 
  -5   7   2     1691.02     1775.03     70.33 o 
  -4   7   2     1793.87     1612.80     54.70 o 
  -3   7   2      934.53     1003.08     31.74 o 
  -2   7   2     6061.87     5961.83     67.77 o 
  -1   7   2      240.35      268.87     15.89 o 
   0   7   2      384.12      452.64     28.81 o 
   1   7   2       95.86      101.44     10.79 o 
   2   7   2     5792.41     5731.35     76.68 o 
   3   7   2     1233.59     1326.36     33.53 o 
   4   7   2     1765.17     1582.03     37.20 o 
   5   7   2     1739.98     1796.54     67.88 o 
   6   7   2      601.63      500.54     22.73 o 
   7   7   2      835.65      750.15     36.14 o 
   9   7   2      121.18      117.21     18.56 o 
  10   7   2     1364.38     1281.22     35.84 o 
  11   7   2       72.92       59.58     13.67 o 
  12   7   2      316.76      283.26     24.42 o 
  13   7   2      106.78      110.37     14.65 o 
 -12   8   2       11.53       14.65     10.74 o 
 -11   8   2      528.71      510.85     31.26 o 
 -10   8   2       42.96       25.40     13.67 o 
  -9   8   2      865.34      876.76     36.00 o 
  -8   8   2       17.63       25.46      8.56 o 
  -7   8   2      261.55      271.93     42.00 o 
  -6   8   2       30.25       31.26     17.58 o 
  -5   8   2      839.90      742.96     28.54 o 
  -4   8   2      105.60       74.84     10.56 o 
  -3   8   2     3332.96     3345.68     67.40 o 
  -2   8   2       14.77       39.26     23.93 o 
  -1   8   2      560.91      560.65     42.00 o 
   0   8   2       57.89       66.38      9.86 o 
   1   8   2      867.29      893.25     29.67 o 
   2   8   2        1.12       40.62     20.02 o 
   3   8   2     3510.61     3634.18     57.68 o 
   4   8   2      119.10       90.49     11.72 o 
   5   8   2     1577.53     1510.11     75.21 o 
   6   8   2       53.11       38.09     15.63 o 
   9   8   2      920.62      871.27     44.93 o 
  10   8   2       14.72        6.84     12.70 o 
  11   8   2      488.99      473.73     31.26 o 
  12   8   2       18.76       36.14     13.67 o 
 -12   9   2       86.09       81.07     12.70 o 
 -11   9   2       23.99       26.37     11.72 o 
 -10   9   2      308.38      340.89     27.35 o 
  -9   9   2       75.34       75.02     15.63 o 
  -8   9   2      123.52      121.96     11.41 o 
  -7   9   2     1301.08     1333.06     81.56 o 
  -6   9   2      232.93      239.31     29.30 o 
  -5   9   2      329.48      332.77     51.28 o 
  -4   9   2     1170.12     1277.28     36.68 o 
  -3   9   2      326.58      312.30     19.95 o 
  -2   9   2     1406.86     1512.98     38.49 o 
  -1   9   2      901.43      889.74     24.04 o 
   0   9   2      597.82      681.42     27.63 o 
   1   9   2      933.39      882.99     46.88 o 
   2   9   2     1335.75     1469.17     37.78 o 
   3   9   2      330.48      361.76     24.91 o 
   4   9   2     1244.43     1347.71     46.40 o 
   5   9   2      395.33      379.75     21.10 o 
   6   9   2      154.24      152.37     25.40 o 
   7   9   2     1339.75     1178.95     58.61 o 
   8   9   2      131.88      168.98     25.40 o 
   9   9   2       86.09      121.12     20.51 o 
  10   9   2      277.96      340.89     28.33 o 
  11   9   2       24.09      -15.63     15.63 o 
  12   9   2       97.78      102.56     14.65 o 
 -11  10   2        4.23       12.70      9.77 o 
 -10  10   2        1.59      -10.74     12.70 o 
  -9  10   2       44.39       60.56     15.63 o 
  -8  10   2      512.95      707.18     40.05 o 
  -7  10   2       81.53       99.63     18.56 o 
  -6  10   2      639.98      627.75     42.49 o 
  -5  10   2      282.07      326.79     40.05 o 
  -4  10   2      106.66      107.07     34.19 o 
  -3  10   2       82.66      115.34     23.44 o 
  -2  10   2     1586.35     1806.56     68.86 o 
  -1  10   2      118.91      149.36     16.60 o 
   0  10   2      331.20      355.99     21.06 o 
   1  10   2      146.98      218.16     51.28 o 
   2  10   2     1650.29     2007.19     57.63 o 
   3  10   2      110.56      170.65     15.84 o 
   4  10   2       94.51       89.29     11.72 o 
   5  10   2      217.35      220.93     25.88 o 
   6  10   2      464.12      450.29     30.28 o 
   7  10   2       66.56       81.07     15.63 o 
   8  10   2      334.78      528.43     37.12 o 
   9  10   2       48.17      105.49     21.49 o 
  10  10   2        3.01      -18.56     13.67 o 
  11  10   2        1.07      -20.51     13.67 o 
 -10  11   2       40.10       40.05     10.74 o 
  -9  11   2       99.63      164.10     18.56 o 
  -8  11   2        8.87       42.00     15.63 o 
  -7  11   2      517.45      543.08     31.26 o 
  -6  11   2       78.39      110.37     17.58 o 
  -4  11   2      113.01      113.30     16.60 o 
  -3  11   2       89.36       84.98     14.65 o 
  -2  11   2      154.98      164.75     15.01 o 
  -1  11   2     1045.77     1101.72     40.54 o 
   0  11   2       90.71      102.48     10.27 o 
   1  11   2      869.30      945.13     34.68 o 
   2  11   2      202.78      203.99     16.40 o 
   3  11   2       98.03       78.14     14.65 o 
   4  11   2      124.70      175.30     30.28 o 
   5  11   2      284.13      253.16     28.33 o 
   6  11   2       80.71       83.02     15.63 o 
   7  11   2      597.87      624.15     33.21 o 
   8  11   2        7.56       60.56     18.56 o 
   9  11   2       95.01      166.05     20.51 o 
  10  11   2       35.22       40.05     11.72 o 
  -7  12   2       23.22       44.77     18.07 o 
  -6  12   2       62.59      109.40     17.58 o 
  -5  12   2      146.00      201.21     21.49 o 
  -4  12   2       68.85       53.72     11.72 o 
  -3  12   2      581.62      572.38     30.28 o 
  -2  12   2       21.97       28.33     11.72 o 
  -1  12   2       35.00       45.46      9.30 o 
   0  12   2      268.77      238.03     12.38 o 
   1  12   2       12.96       18.20      6.28 o 
   2  12   2       17.63       22.21      7.92 o 
   3  12   2      537.74      582.15     22.38 o 
   4  12   2       74.20       69.76     17.58 o 
   5  12   2       98.61      130.61     12.07 o 
   6  12   2       27.88       48.84     14.65 o 
   7  12   2       24.53       18.56     10.74 o 
   8  12   2       62.13      136.75     18.56 o 
   9  12   2       63.60       58.61     11.72 o 
  -7  13   2        5.20       16.60     10.74 o 
  -6  13   2        4.84       13.67      9.77 o 
  -5  13   2       16.90       33.21     14.65 o 
  -4  13   2      241.76      280.33     22.47 o 
  -3  13   2       80.42       84.98     15.63 o 
   0  13   2       14.68        8.79      8.79 o 
   1  13   2        1.00       12.70     10.74 o 
   2  13   2      192.57      186.56     19.54 o 
   3  13   2       75.74       80.09     14.65 o 
   4  13   2      270.17      308.68     15.89 o 
   5  13   2       14.24       30.43      7.92 o 
   6  13   2       11.74       -3.91      8.79 o 
   7  13   2        6.55       15.67     14.16 o 
  -5  14   2        8.90       18.13      5.40 o 
  -4  14   2        6.03       13.19      6.22 o 
  -3  14   2      109.29      129.91     15.63 o 
  -2  14   2       15.85       21.92      6.10 o 
  -1  14   2        8.94        6.66      5.84 o 
   0  14   2      123.71      137.69     10.99 o 
   1  14   2       17.29       19.95      9.77 o 
   2  14   2       17.06       23.14      9.28 o 
   3  14   2      106.03      115.79     10.29 o 
   4  14   2        5.52        3.85      7.33 o 
   5  14   2        8.87        8.07      5.15 o 
  -2  15   2        4.95       12.70      5.53 o 
  -1  15   2       36.04       37.64      4.81 o 
   0  15   2        9.74        8.30      4.83 o 
   1  15   2       30.98       23.84      4.30 o 
   2  15   2        3.28        8.79      6.84 o 
   1   0   3    21124.90    22706.45     98.38 o 
   2   0   3    27185.40    28506.83    164.10 o 
   3   0   3      669.46      713.22     15.54 o 
   4   0   3       61.51      103.66      6.58 o 
   5   0   3     7542.28     6893.01    104.51 o 
   6   0   3       11.70       35.98      4.85 o 
   7   0   3     1348.12     1147.33     19.84 o 
   8   0   3      232.51      205.97     11.38 o 
   9   0   3     3737.82     3658.55     45.93 o 
  10   0   3      574.07      500.49     19.30 o 
  11   0   3     2517.82     2219.20     56.65 o 
  12   0   3      194.57      189.87     15.28 o 
  13   0   3      315.97      256.36     14.99 o 
  14   0   3        3.74       25.48      9.13 o 
  15   0   3      294.84      327.22     22.47 o 
 -15   1   3      117.96      130.89     16.60 o 
 -14   1   3      221.43      189.81     15.19 o 
 -13   1   3      500.36      506.89     25.53 o 
 -12   1   3      404.77      352.85     14.65 o 
 -11   1   3      721.20      680.80     32.23 o 
 -10   1   3     2269.62     2146.92     53.72 o 
  -9   1   3      266.62      218.80     12.43 o 
  -8   1   3     2805.18     2746.69     50.79 o 
  -7   1   3     1623.54     1515.29     31.69 o 
  -6   1   3     1868.47     1798.68     23.00 o 
  -5   1   3     8203.41     8708.81    120.14 o 
  -4   1   3    44133.02    42807.21    237.47 o 
  -3   1   3    16504.16    16894.10    108.66 o 
  -2   1   3     1182.82     1254.34     22.93 o 
  -1   1   3    25680.76    25979.93    172.89 o 
   0   1   3    12864.34    14092.73    133.82 o 
   1   1   3    31491.54    30986.86    304.75 o 
   2   1   3     3886.77     4027.19     45.91 o 
   3   1   3    19001.54    18983.38    189.49 o 
   4   1   3    48455.34    46489.01    190.42 o 
   5   1   3     8973.34     8977.42    117.21 o 
   6   1   3     1352.70     1185.93     30.77 o 
   7   1   3     2169.64     1997.87     43.47 o 
   8   1   3     2545.85     2472.49     34.53 o 
   9   1   3       96.60       85.61      8.61 o 
  10   1   3     1848.54     1778.58     34.87 o 
  11   1   3      509.96      489.36     29.30 o 
  12   1   3      574.25      475.32     20.20 o 
  13   1   3      530.14      521.13     20.73 o 
  14   1   3      230.21      209.07     14.72 o 
  15   1   3       65.82       76.30     10.00 o 
 -14   2   3      486.39      490.33     32.23 o 
 -13   2   3       64.08       64.42     11.26 o 
 -12   2   3      650.41      639.24     18.96 o 
 -11   2   3      798.97      785.39     21.87 o 
 -10   2   3      486.02      364.33     24.42 o 
  -9   2   3      672.11      608.52     28.33 o 
  -8   2   3     4135.51     4079.94     66.42 o 
  -7   2   3     1765.12     1827.42     70.33 o 
  -6   2   3    23982.67    25796.37    119.93 o 
  -5   2   3     3020.50     2782.80     68.37 o 
  -4   2   3     2185.21     2777.61     49.95 o 
  -3   2   3     2810.91     2850.09    133.82 o 
  -2   2   3     2000.63     1678.83     95.23 o 
   0   2   3    11609.13    10088.98    181.68 o 
   1   2   3     8132.00     8118.82    319.40 o 
   2   2   3     1965.67     1893.60     59.58 o 
   3   2   3     3156.67     3182.29     63.49 o 
   4   2   3     1452.54     1944.00     35.60 o 
   5   2   3     3958.71     3852.35     76.19 o 
   6   2   3    21346.71    22423.81    167.03 o 
   7   2   3     1679.47     1618.26     26.58 o 
   8   2   3     3892.15     3701.74     45.42 o 
   9   2   3      790.32      658.34     29.30 o 
  10   2   3      525.45      408.29     26.37 o 
  11   2   3      681.40      600.31     18.00 o 
  12   2   3      703.96      740.45     25.88 o 
  13   2   3       24.87       22.08      7.32 o 
  14   2   3      605.80      607.04     20.13 o 
 -14   3   3       93.23       91.82     17.58 o 
 -13   3   3     1294.28     1252.96     64.47 o 
 -12   3   3       74.04       65.41      7.05 o 
 -11   3   3      853.35      849.17     19.00 o 
 -10   3   3      522.77      505.96     30.28 o 
  -9   3   3      938.50      831.22     35.16 o 
  -8   3   3      437.02      381.91     23.44 o 
  -7   3   3    10348.50    10543.17    104.51 o 
  -6   3   3      737.70      791.18     27.35 o 
  -5   3   3     9079.99     9547.85    111.35 o 
  -4   3   3     8540.23     8654.12    101.58 o 
  -3   3   3     7658.53     7372.98    230.52 o 
  -2   3   3     1782.04     1822.64     77.16 o 
  -1   3   3    49189.37    44497.39    422.94 o 
   0   3   3      961.01     1057.83     77.16 o 
   1   3   3    43942.55    43923.02   1156.49 o 
   2   3   3     2646.34     2629.45     62.31 o 
   3   3   3     6821.38     6510.58    162.63 o 
   4   3   3     8556.98     9322.22    102.56 o 
   5   3   3     7506.29     7904.54    236.86 o 
   6   3   3      897.13      906.44     27.35 o 
   7   3   3    11893.59    11782.69    107.44 o 
   8   3   3      410.23      375.08     22.47 o 
   9   3   3     1286.25     1069.56     38.09 o 
  10   3   3      365.44      393.64     26.37 o 
  11   3   3     1168.83     1162.85     24.78 o 
  12   3   3      138.02      123.85      9.68 o 
  13   3   3     1279.54     1251.23     39.37 o 
  14   3   3      107.80      112.33     18.56 o 
 -14   4   3      280.07      393.64     28.33 o 
 -13   4   3       83.31       56.65     15.63 o 
 -12   4   3      439.77      430.98     17.70 o 
 -11   4   3      990.90      946.85     22.84 o 
 -10   4   3      412.47      354.56     25.40 o 
  -9   4   3      838.17      833.18     37.12 o 
  -8   4   3     1327.31     1310.82     42.98 o 
  -7   4   3      722.07      725.73     30.28 o 
  -6   4   3     3523.06     3326.85     58.61 o 
  -5   4   3     3855.09     3653.09     80.09 o 
  -4   4   3     3608.92     3825.00     79.12 o 
  -3   4   3      750.61      588.01     30.28 o 
  -2   4   3     4851.28     4134.64     72.28 o 
  -1   4   3      441.96      502.20     22.23 o 
   0   4   3     8128.03     8455.47    152.38 o 
   1   4   3      347.48      311.75     36.53 o 
   2   4   3     6222.84     5934.81    174.84 o 
   5   4   3     3524.70     3026.99     80.09 o 
   6   4   3     3335.26     3366.90     56.65 o 
   7   4   3      659.68      650.52     27.35 o 
   8   4   3      870.81      870.30     34.19 o 
   9   4   3     1426.06     1339.14     44.93 o 
  10   4   3      298.80      242.24     20.51 o 
  11   4   3     1079.01     1042.23     23.53 o 
  12   4   3      541.42      521.94     17.07 o 
  13   4   3       57.11       55.64      9.02 o 
  14   4   3      265.91      317.45     26.37 o 
 -14   5   3       48.45       57.63     13.67 o 
 -13   5   3       24.77       24.42     12.70 o 
 -12   5   3      650.96      620.76     26.14 o 
 -11   5   3      166.68      153.32     11.48 o 
 -10   5   3     2931.08     2790.29     45.74 o 
  -9   5   3      344.44      345.77     26.37 o 
  -8   5   3     2826.15     2672.42     64.47 o 
  -7   5   3       41.03       73.26     16.60 o 
  -6   5   3     1124.22     1118.39     50.79 o 
  -5   5   3      314.68      344.80     29.30 o 
  -4   5   3     8039.36     7623.96     70.83 o 
  -3   5   3     1933.74     1959.39     60.56 o 
  -2   5   3    23386.75    24223.71    196.33 o 
  -1   5   3     2443.35     2575.72     60.56 o 
   0   5   3     4738.25     5243.26     80.09 o 
   1   5   3     2143.74     2343.25     48.84 o 
   4   5   3    10233.35     9947.20    258.35 o 
   5   5   3      539.88      531.44     20.23 o 
   6   5   3     1563.31     1570.75     60.07 o 
   7   5   3       81.91       84.98     14.65 o 
   8   5   3     2236.98     1991.62     53.72 o 
   9   5   3      330.23      304.75     23.44 o 
  10   5   3     2827.78     2572.99     40.10 o 
  11   5   3      141.57      129.13     11.62 o 
  12   5   3      577.25      564.97     20.73 o 
  13   5   3       28.23       30.99     10.00 o 
  14   5   3       51.57       42.00     11.72 o 
 -13   6   3       12.67        9.30     26.86 o 
 -12   6   3       85.33       92.35     13.67 o 
 -11   6   3      776.82      760.67     26.42 o 
 -10   6   3      256.17      224.09     13.47 o 
  -9   6   3      635.62      599.73     34.19 o 
  -8   6   3     1352.62     1228.77     47.86 o 
  -7   6   3      113.05      126.00     15.63 o 
  -6   6   3      545.80      582.15     41.02 o 
  -5   6   3     3082.27     3189.25     84.98 o 
  -4   6   3      136.90      123.32     29.30 o 
  -3   6   3     6760.40     7128.12     71.53 o 
  -2   6   3     1667.20     1621.54     33.03 o 
  -1   6   3     3129.74     3198.90     73.26 o 
   0   6   3      678.84      591.92     29.30 o 
   1   6   3     3288.00     3516.34     67.40 o 
   3   6   3     4822.39     4813.71    257.87 o 
   4   6   3      196.43      173.57     19.05 o 
   5   6   3     2163.98     2155.44     57.14 o 
   6   6   3      465.27      443.66     40.05 o 
   7   6   3      200.35      223.68     19.54 o 
   8   6   3     1181.80      999.23     40.05 o 
  10   6   3      206.25      181.77     15.15 o 
  11   6   3      846.88      880.13     30.39 o 
  12   6   3      162.19      165.30     15.15 o 
  13   6   3       19.17       -0.98     11.72 o 
 -13   7   3      441.76      403.40     23.44 o 
 -12   7   3       74.01       62.51     14.65 o 
 -11   7   3      139.68      117.21     17.58 o 
 -10   7   3      280.41      261.77     16.83 o 
  -9   7   3      217.44      207.73     12.68 o 
  -8   7   3      580.98      647.59     36.14 o 
  -7   7   3     2635.44     2479.02     65.44 o 
  -6   7   3      278.42      270.56     30.28 o 
  -5   7   3     1769.44     1736.30     40.84 o 
  -4   7   3      595.81      569.75     23.65 o 
  -3   7   3      830.51      965.33     28.54 o 
  -2   7   3      861.02      893.39     26.99 o 
  -1   7   3     9161.84     9219.90    140.65 o 
   0   7   3      431.32      401.06     38.09 o 
   1   7   3     9011.50     9253.69    126.00 o 
   2   7   3     1218.72     1386.03     54.70 o 
   3   7   3      748.64      895.87     27.62 o 
   4   7   3      788.31      840.31     64.95 o 
   5   7   3     1616.44     1593.22    146.51 o 
   6   7   3      148.09      139.68     20.51 o 
   9   7   3      281.69      261.77     25.40 o 
  10   7   3      302.67      339.14     19.99 o 
  11   7   3      114.50       73.26     14.65 o 
  12   7   3       74.59       50.79     13.67 o 
  13   7   3      369.80      304.75     21.49 o 
 -12   8   3      312.57      314.52     23.44 o 
 -11   8   3        7.88       15.63     11.72 o 
 -10   8   3       16.58        0.98     12.70 o 
  -9   8   3      119.80       98.13     10.03 o 
  -8   8   3      653.00      679.14     22.34 o 
  -7   8   3      751.39      680.40     52.26 o 
  -6   8   3     1694.54     1545.24     70.33 o 
  -5   8   3       87.83       70.59     17.58 o 
  -4   8   3      439.15      398.83     20.23 o 
  -3   8   3      897.81      845.65     32.23 o 
  -2   8   3     1479.90     1446.35     76.68 o 
  -1   8   3      640.34      633.65     47.86 o 
   0   8   3     4739.69     4872.83    154.82 o 
   1   8   3      653.71      626.24     25.03 o 
   2   8   3     1723.41     1874.12     40.12 o 
   3   8   3      849.35      882.55     42.49 o 
   4   8   3      673.83      669.52     25.79 o 
   5   8   3       35.42       50.22     17.09 o 
   6   8   3     1424.31     1445.61     64.47 o 
   9   8   3       72.42       51.77     16.60 o 
  10   8   3       13.59        0.98     13.67 o 
  11   8   3       25.66      -24.91     16.60 o 
  12   8   3      315.35      321.35     24.42 o 
 -12   9   3       66.61       62.51     11.72 o 
 -11   9   3      120.69      146.51     18.56 o 
 -10   9   3      396.81      438.57     30.28 o 
  -9   9   3       58.66       65.06      9.86 o 
  -8   9   3      350.63      330.71     16.28 o 
  -7   9   3     1340.45     1464.82     38.66 o 
  -6   9   3       40.66       32.23     15.63 o 
  -5   9   3      837.25      827.49     30.16 o 
  -4   9   3     1049.72     1094.89     34.66 o 
  -3   9   3     1012.70     1039.24     32.60 o 
  -2   9   3     2090.03     2174.87     46.23 o 
  -1   9   3     1029.43     1084.97     26.38 o 
   0   9   3       80.63       95.23     12.07 o 
   1   9   3      745.87      717.92     41.02 o 
   2   9   3     2399.55     2477.63     47.64 o 
   3   9   3     1194.91     1242.20     55.19 o 
   4   9   3      708.74      800.24     28.84 o 
   5   9   3     1021.69     1060.88     39.56 o 
   6   9   3      111.53      126.98     21.49 o 
   9   9   3       49.53       69.35     18.56 o 
  10   9   3      325.91      360.43     29.30 o 
  11   9   3      115.89       91.82     15.63 o 
  12   9   3       65.83       82.05     14.65 o 
 -10  10   3        1.07      -17.58     12.70 o 
  -9  10   3      242.46      259.82     24.42 o 
  -8  10   3       28.42       71.30     18.56 o 
  -7  10   3       20.97       64.36     11.74 o 
  -6  10   3       98.00      114.28     18.56 o 
  -5  10   3      371.80      398.09     43.95 o 
  -4  10   3       84.11       91.84     21.98 o 
  -3  10   3     1774.75     1887.62     58.12 o 
  -2  10   3       90.80      135.34     16.13 o 
  -1  10   3      422.84      438.52     21.59 o 
   0  10   3      368.38      399.45     22.44 o 
   1  10   3      490.90      553.17     23.91 o 
   2  10   3       59.59      152.00     48.35 o 
   3  10   3     1221.47     1348.83     37.07 o 
   4  10   3       72.51       84.68     12.70 o 
   5  10   3      351.70      390.39     18.80 o 
   6  10   3       77.62       90.84     15.63 o 
   7  10   3       12.71       30.28     11.72 o 
   8  10   3       47.01      132.84     23.44 o 
   9  10   3      361.75      421.96     32.23 o 
  10  10   3       12.54       10.74     11.72 o 
  11  10   3      277.04      329.17     22.47 o 
  -7  11   3       56.22      121.12     21.49 o 
  -4  11   3      577.62      603.64     33.21 o 
  -3  11   3      210.90      227.59     20.51 o 
  -2  11   3      340.46      358.78     22.47 o 
  -1  11   3      242.35      277.66     18.22 o 
   0  11   3       20.86       36.25     15.63 o 
   1  11   3      279.86      301.01     18.76 o 
   2  11   3      349.39      365.53     20.41 o 
   3  11   3      127.88      166.47     26.86 o 
   4  11   3      776.83      844.33     27.28 o 
   5  11   3        2.25        5.39     25.88 o 
   6  11   3       19.66       21.49     12.70 o 
   7  11   3       78.16       79.12     15.63 o 
   8  11   3       65.00      109.40     21.49 o 
   9  11   3      137.32      209.03     21.49 o 
  10  11   3      139.24      152.37     16.60 o 
  -7  12   3        8.48        5.86      8.79 o 
  -6  12   3      157.30      170.93     19.54 o 
  -4  12   3       33.05        1.95      9.77 o 
  -3  12   3      132.08      112.33     15.63 o 
  -2  12   3       78.77       81.07     14.65 o 
  -1  12   3      157.16      174.21     13.12 o 
   0  12   3      379.54      402.16     15.58 o 
   1  12   3      110.54      108.21      9.16 o 
   2  12   3       52.57       60.29      9.60 o 
   3  12   3      244.12      292.95     16.53 o 
   4  12   3       40.95       15.00     21.49 o 
   5  12   3       87.99      114.95     13.67 o 
   6  12   3      241.71      232.47     21.49 o 
   7  12   3       13.62        1.95      8.79 o 
   8  12   3      127.11      167.18     31.26 o 
   9  12   3       49.02       63.49     12.70 o 
  -7  13   3      143.77      137.72     13.67 o 
  -6  13   3       12.29       27.35     10.74 o 
  -5  13   3      151.56      184.61     17.58 o 
  -4  13   3        3.13       32.23     13.67 o 
   0  13   3       28.53       19.54      9.77 o 
   1  13   3      220.92      226.61     20.51 o 
   2  13   3       33.70       53.72     14.65 o 
   3  13   3       57.08       80.56     13.67 o 
   4  13   3        2.27       21.60     10.26 o 
   5  13   3      101.63      108.16     10.00 o 
   6  13   3       11.61        6.90      5.40 o 
   7  13   3      124.92      141.81     35.16 o 
  -5  14   3       18.89       30.78      7.33 o 
  -4  14   3        5.50        6.84      8.79 o 
  -3  14   3       20.99       32.23     10.74 o 
  -2  14   3       12.72       12.87      5.84 o 
  -1  14   3        6.45       13.73      6.53 o 
   0  14   3       93.17      121.97     10.00 o 
   1  14   3       18.89       20.10      8.79 o 
   2  14   3       10.35       12.21     14.65 o 
   3  14   3       29.90       33.24      7.60 o 
   4  14   3        5.57        5.86      5.53 o 
   5  14   3       28.30       25.51      5.84 o 
  -2  15   3       45.21       60.27      6.91 o 
  -1  15   3        5.65       16.42      4.44 o 
   0  15   3       13.19       30.44      5.53 o 
   1  15   3        2.81        4.16      3.73 o 
   2  15   3       54.00       54.16      6.53 o 
   0   0   4    84908.13    83158.45    271.05 o 
   1   0   4     6227.21     5741.44     52.75 o 
   2   0   4     8319.33     8307.18    173.38 o 
   3   0   4    20481.56    18664.30    104.33 o 
   4   0   4     3991.55     4864.05     72.70 o 
   5   0   4     3964.24     3310.25     74.23 o 
   6   0   4    19791.76    19514.98     79.08 o 
   7   0   4     1554.06     1463.61     22.72 o 
   8   0   4     4164.87     3618.74     71.30 o 
   9   0   4       13.59       34.25      7.92 o 
  10   0   4        0.18        7.33      6.91 o 
  11   0   4      179.88      254.93     22.47 o 
  12   0   4     1220.77     1128.14     30.18 o 
  13   0   4       22.67       38.64      8.60 o 
  14   0   4      581.23      584.62     20.25 o 
  15   0   4       28.76       48.84     11.72 o 
 -15   1   4      148.01      162.14     17.58 o 
 -14   1   4      252.96      209.65     15.89 o 
 -13   1   4     1112.37     1102.31     35.20 o 
 -12   1   4      310.26      290.25     14.80 o 
 -11   1   4      264.91      246.14     21.49 o 
 -10   1   4     1156.62     1092.02     39.07 o 
  -9   1   4     1847.53     1799.20     45.91 o 
  -8   1   4     2418.02     2359.19     34.87 o 
  -7   1   4     6326.33     6070.88     59.01 o 
  -6   1   4     1472.95     1548.82     21.75 o 
  -5   1   4     8645.68     7881.50    116.23 o 
  -4   1   4    10832.98    10784.09    247.12 o 
  -3   1   4     6852.63     6614.50     52.61 o 
  -2   1   4    17464.37    17124.44    102.79 o 
  -1   1   4    32987.66    32700.53    645.64 o 
   0   1   4     9678.33     9896.56    110.37 o 
   1   1   4    34375.44    33713.32    585.57 o 
   2   1   4    16137.47    15487.54     76.19 o 
   3   1   4     8298.53     7912.75    127.96 o 
   4   1   4     9917.97     9651.08    116.23 o 
   5   1   4     7279.93     6398.77     99.63 o 
   6   1   4     1071.14     1051.32     17.22 o 
   7   1   4     5105.10     4756.22     44.44 o 
   8   1   4     2114.83     2052.94     32.11 o 
   9   1   4     1437.10     1440.90     29.30 o 
  10   1   4     1117.25     1070.67     73.75 o 
  11   1   4      470.30      426.85     27.35 o 
  12   1   4      395.45      367.34     20.51 o 
  13   1   4      962.01      937.01     38.84 o 
  14   1   4      241.14      216.84     13.19 o 
  15   1   4      175.60      198.28     17.58 o 
 -14   2   4       11.35       20.51     14.65 o 
 -13   2   4      237.91      219.08     16.91 o 
 -12   2   4      306.38      311.00     22.24 o 
 -11   2   4     3291.80     2916.12     44.98 o 
 -10   2   4      701.78      728.66     33.21 o 
  -9   2   4     3812.92     3449.93     66.42 o 
  -8   2   4      124.63      158.24     15.63 o 
  -7   2   4      516.06      514.01     49.81 o 
  -6   2   4      754.25      732.25     21.59 o 
  -5   2   4     2879.51     2706.61     69.35 o 
  -4   2   4     6263.18     6668.56     76.65 o 
  -3   2   4    18141.63    17358.46    160.29 o 
  -2   2   4      842.65      752.11     41.02 o 
  -1   2   4    17658.30    18818.31    206.10 o 
   0   2   4    24596.25    23007.64    256.89 o 
   1   2   4    16489.91    17310.02    304.26 o 
   2   2   4     1537.37     1574.71    143.10 o 
   3   2   4    12036.81    11063.16    248.59 o 
   4   2   4     5850.96     6195.60     85.96 o 
   5   2   4     2952.87     2687.07     63.49 o 
   6   2   4     1280.88     1355.13     27.84 o 
   7   2   4      513.83      563.76     15.89 o 
   8   2   4      307.05      323.26     15.63 o 
   9   2   4     4015.96     3520.97     45.89 o 
  10   2   4      562.00      606.57     30.28 o 
  11   2   4     3289.90     2729.55     50.99 o 
  12   2   4      404.97      396.74     18.37 o 
  13   2   4      196.69      191.95     13.08 o 
  14   2   4       23.59       59.41     14.65 o 
 -14   3   4       70.94       64.47     15.63 o 
 -13   3   4      263.65      271.54     29.30 o 
 -12   3   4      440.81      409.09     14.82 o 
 -11   3   4      634.30      565.94     18.81 o 
 -10   3   4     3326.96     3147.13     69.35 o 
  -9   3   4     1147.15     1174.07     41.02 o 
  -8   3   4     2648.97     2317.86     52.75 o 
  -7   3   4     1032.53     1059.79     35.16 o 
  -6   3   4     1856.27     2186.97     44.93 o 
  -5   3   4     2743.20     2822.84     59.58 o 
  -4   3   4     6252.88     6280.58     85.96 o 
  -3   3   4      296.24      234.94     19.54 o 
  -2   3   4    16586.84    15941.74    224.66 o 
  -1   3   4     3920.72     3933.42    124.05 o 
   0   3   4      396.40      684.71     59.58 o 
   1   3   4     4221.43     4873.50    264.70 o 
   2   3   4    15864.08    16003.18    321.84 o 
   3   3   4      114.78       83.02      8.85 o 
   4   3   4     8353.72     9279.24    104.51 o 
   5   3   4     3367.88     3634.53     73.26 o 
   6   3   4     1748.43     2055.11     41.02 o 
   7   3   4      590.66      617.31     26.37 o 
   8   3   4     2662.68     2180.13     50.79 o 
   9   3   4     1657.75     1600.91     45.91 o 
  10   3   4     2942.49     2676.33     63.49 o 
  11   3   4      788.25      666.62     19.06 o 
  12   3   4      511.19      466.87     16.42 o 
  13   3   4      237.97      254.09     20.37 o 
  14   3   4      105.34       99.63     17.58 o 
 -14   4   4      440.54      498.15     31.26 o 
 -13   4   4      138.55      118.19     18.56 o 
 -12   4   4      567.87      545.14     19.33 o 
 -11   4   4      264.07      289.22     17.29 o 
 -10   4   4      300.36      261.77     22.47 o 
  -9   4   4     1471.06     1415.33     47.86 o 
  -8   4   4      646.64      635.87     31.26 o 
  -7   4   4     1384.98     1375.28     41.02 o 
  -6   4   4     1639.90     1477.84     40.05 o 
  -5   4   4     4887.70     5111.40     93.77 o 
  -4   4   4     1464.57     1577.47     49.81 o 
  -3   4   4     1853.08     1541.33     47.86 o 
  -2   4   4     6131.66     6299.14     88.89 o 
  -1   4   4     4280.99     3932.45     64.47 o 
   0   4   4     2077.94     2261.50     42.25 o 
   1   4   4     4250.06     4269.97    177.28 o 
   2   4   4     6629.85     7947.92    206.10 o 
   3   4   4     1849.51     1870.50     41.02 o 
   5   4   4     4354.90     4264.54     94.75 o 
   6   4   4     2239.86     2251.44     46.88 o 
   7   4   4     1374.99     1276.63     38.09 o 
   8   4   4      666.21      591.92     28.33 o 
   9   4   4     1914.61     1684.92     50.79 o 
  10   4   4      308.03      275.45     22.47 o 
  11   4   4      430.35      460.97     16.21 o 
  12   4   4      457.94      486.43     22.56 o 
  13   4   4      175.90      203.70     13.12 o 
  14   4   4      436.92      425.87     29.30 o 
 -14   5   4       45.51       77.16     13.67 o 
 -13   5   4      573.82      577.27     34.19 o 
 -12   5   4       18.65       18.78      8.90 o 
 -11   5   4      250.33      238.40     13.95 o 
 -10   5   4      330.68      351.27     14.78 o 
  -9   5   4      548.67      550.89     32.23 o 
  -8   5   4       79.41       89.86     15.63 o 
  -7   5   4     7628.10     7500.56    102.56 o 
  -6   5   4     2111.12     2060.97     69.35 o 
  -5   5   4     5360.39     5715.04    112.33 o 
  -4   5   4      495.03      542.43     38.09 o 
  -3   5   4     1181.42     1273.72     28.01 o 
  -2   5   4      181.12      215.86     21.49 o 
  -1   5   4     8558.93     8834.82    109.40 o 
   0   5   4     8342.90     8429.46     99.63 o 
   1   5   4     7306.95     7740.84     88.89 o 
   4   5   4      358.83      427.82     21.49 o 
   5   5   4     5405.36     5434.83    105.00 o 
   6   5   4     1758.13     1727.25     36.14 o 
   7   5   4     8258.78     7853.17     98.65 o 
   8   5   4      176.67      174.84     17.58 o 
   9   5   4      695.00      635.87     32.23 o 
  10   5   4      314.76      351.02     28.33 o 
  11   5   4      261.33      262.27     14.80 o 
  12   5   4       30.20       45.22      9.57 o 
  13   5   4      512.14      521.18     18.72 o 
  14   5   4       46.43       42.98     10.74 o 
 -13   6   4       69.41       65.44     14.65 o 
 -12   6   4      462.76      482.41     36.63 o 
 -11   6   4      187.29      171.16     12.25 o 
 -10   6   4      110.62      113.90     10.33 o 
  -9   6   4      300.55      332.10     26.37 o 
  -8   6   4     1446.03     1460.26     50.79 o 
  -7   6   4      300.85      294.98     22.47 o 
  -6   6   4     4410.84     4283.10    108.42 o 
  -5   6   4     1065.91      996.02     29.45 o 
  -4   6   4      321.53      271.42     15.70 o 
  -3   6   4     3256.86     3492.09     50.56 o 
  -2   6   4     2379.74     2365.92     40.06 o 
  -1   6   4     1678.10     1999.43     57.63 o 
   0   6   4     5256.36     5647.64     90.84 o 
   1   6   4     1894.38     2091.25     51.77 o 
   3   6   4     3707.20     3818.16     65.44 o 
   4   6   4      224.39      170.39     27.35 o 
   5   6   4     1236.32     1159.46     31.07 o 
   6   6   4     4167.29     3471.41     95.72 o 
  10   6   4       61.94       74.78     11.38 o 
  11   6   4      142.96      151.90     15.19 o 
  12   6   4      453.77      480.35     37.12 o 
  13   6   4       66.91       28.33     10.74 o 
 -13   7   4       67.45      107.44     14.65 o 
 -12   7   4      179.16      147.69     21.00 o 
 -11   7   4       39.73       62.51     15.63 o 
 -10   7   4      860.51      775.78     28.29 o 
  -9   7   4       74.67       47.62      7.79 o 
  -8   7   4      781.67      754.06     39.07 o 
  -7   7   4      696.42      674.94     35.16 o 
  -6   7   4      438.65      420.98     37.12 o 
  -5   7   4      478.82      470.52     22.41 o 
  -4   7   4     5645.36     5469.85     70.10 o 
  -3   7   4      367.34      341.09     32.72 o 
  -2   7   4     2500.98     2548.98     44.75 o 
  -1   7   4     1052.43     1077.37     46.88 o 
   0   7   4      348.44      429.78     28.33 o 
   1   7   4      833.09      821.46     36.14 o 
   2   7   4     1081.03     1141.84     49.81 o 
   3   7   4      395.53      413.51     19.46 o 
   4   7   4     4856.36     4573.76    256.40 o 
   5   7   4      211.20      192.55     14.27 o 
   6   7   4      539.13      579.22     40.05 o 
   9   7   4       95.80       66.42     14.65 o 
  10   7   4     1111.88     1096.49     32.76 o 
  11   7   4       90.69       92.61     18.56 o 
  12   7   4      112.84       84.00     15.63 o 
  13   7   4       94.66       68.37     12.70 o 
 -12   8   4       56.55       52.75     11.72 o 
 -11   8   4      495.17      572.38     33.21 o 
 -10   8   4      283.14      308.58     23.44 o 
  -9   8   4      405.10      416.31     17.43 o 
  -8   8   4      312.84      281.69     19.54 o 
  -7   8   4      183.78      178.54     27.35 o 
  -6   8   4       60.39       62.51     20.51 o 
  -5   8   4     2022.57     1857.53     52.26 o 
  -4   8   4      476.40      400.76     20.59 o 
  -3   8   4     3032.82     3023.89     53.41 o 
  -2   8   4      299.67      259.06     16.66 o 
  -1   8   4      659.52      609.76     45.91 o 
   0   8   4      264.25      339.38     19.68 o 
   1   8   4      629.88      635.73     25.44 o 
   2   8   4      487.75      518.31     43.95 o 
   3   8   4     2510.19     2649.56     62.02 o 
   4   8   4      213.72      183.83     14.78 o 
   5   8   4     2281.10     2165.15    128.44 o 
   6   8   4       85.53       55.68     18.56 o 
   9   8   4      417.67      397.54     31.26 o 
  10   8   4      241.45      229.54     24.42 o 
  11   8   4      504.26      510.85     32.23 o 
  12   8   4       57.16       62.51     14.65 o 
  -9   9   4       72.85       71.62     10.56 o 
  -8   9   4      712.65      776.81     28.22 o 
  -7   9   4      772.86      835.39     29.67 o 
  -6   9   4      140.55      150.42     23.44 o 
  -5   9   4      820.23      792.84     29.97 o 
  -4   9   4      735.53      635.76     26.56 o 
  -3   9   4      243.13      254.52     20.51 o 
  -2   9   4     1678.95     1657.12     40.83 o 
  -1   9   4      552.38      553.55     19.16 o 
   0   9   4      273.49      275.13     18.29 o 
   1   9   4      615.66      612.43     38.09 o 
   2   9   4     1857.62     1899.23     42.24 o 
   3   9   4      161.41      192.78     24.42 o 
   4   9   4      849.71      858.94     30.04 o 
   5   9   4      743.87      767.40     43.47 o 
   6   9   4       88.30       65.44     18.56 o 
   9   9   4      132.81      174.84     23.44 o 
  10   9   4      243.91      353.59     28.33 o 
  11   9   4       62.83       27.35     13.67 o 
  12   9   4       58.28       72.28     13.67 o 
  -8  10   4      147.52      178.75     21.49 o 
  -7  10   4      170.60      151.14     14.15 o 
  -6  10   4      696.79      667.13     37.12 o 
  -5  10   4      249.72      239.70     19.48 o 
  -4  10   4       44.21       34.45     13.67 o 
  -3  10   4      313.69      324.90     20.39 o 
  -2  10   4      836.07      951.69     31.45 o 
  -1  10   4      362.24      374.15     19.95 o 
   0  10   4     1918.15     1944.39     35.50 o 
   1  10   4      464.09      490.06     23.21 o 
   2  10   4      909.40     1084.69     33.70 o 
   3  10   4      437.13      532.25     25.88 o 
   4  10   4      117.11      100.84     12.11 o 
   5  10   4      179.04      196.52     12.49 o 
   6  10   4      803.00      796.06     38.09 o 
   7  10   4      184.49      140.65     18.56 o 
   8  10   4      162.46      265.68     29.30 o 
   9  10   4       69.65      122.10     21.49 o 
  10  10   4        5.89       -2.93     13.67 o 
  11  10   4        1.21      -12.70     13.67 o 
  -7  11   4      263.80      305.73     23.44 o 
  -6  11   4      107.57      141.63     17.58 o 
  -5  11   4      399.51      390.70     27.35 o 
  -4  11   4      377.79      334.12     17.96 o 
  -3  11   4      216.60      209.88     14.15 o 
  -2  11   4      319.15      333.02     19.71 o 
  -1  11   4      564.89      598.35     24.86 o 
   0  11   4       19.48       15.48      8.90 o 
   1  11   4      484.61      487.88     22.76 o 
   2  11   4      457.42      435.37     17.85 o 
   3  11   4      180.81      200.68     23.44 o 
   4  11   4      406.49      423.43     19.99 o 
   5  11   4      327.28      320.36     17.10 o 
   6  11   4      129.42      156.28     18.56 o 
   7  11   4      229.28      250.05     21.49 o 
   8  11   4       61.64      102.56     20.51 o 
   9  11   4       35.82       86.93     17.58 o 
  10  11   4       18.78       15.63     10.74 o 
  -7  12   4        5.36        8.79      8.79 o 
  -6  12   4       95.84      168.98     19.54 o 
  -4  12   4       68.19       54.70     11.72 o 
  -3  12   4      181.37      170.93     17.58 o 
  -2  12   4       57.59       58.61     13.67 o 
  -1  12   4       13.03       15.63     10.74 o 
   0  12   4      252.88      307.28     13.88 o 
   1  12   4        7.73       13.80      6.32 o 
   2  12   4      118.19      113.53      9.05 o 
   3  12   4      237.77      258.75     15.44 o 
   4  12   4       84.88      100.98     14.42 o 
   5  12   4      155.66      190.49     13.81 o 
   6  12   4       81.35      104.51     16.60 o 
   7  12   4        3.64       -5.86      9.77 o 
   8  12   4       56.16      102.56     17.58 o 
   9  12   4       45.76       48.84     11.72 o 
  -7  13   4        7.46       41.02     10.74 o 
  -6  13   4       17.06       31.26     10.74 o 
  -5  13   4        7.72       16.60     10.74 o 
  -4  13   4      149.22      169.96     18.56 o 
  -2  13   4      368.86      381.91     24.42 o 
  -1  13   4       12.13       32.23     11.72 o 
   0  13   4       12.63        9.77      8.79 o 
   1  13   4        5.23        5.86     10.74 o 
   2  13   4      326.65      342.91     21.98 o 
   3  13   4       45.57       49.68      9.30 o 
   4  13   4      129.17      153.79     12.07 o 
   5  13   4        5.24        8.89      7.33 o 
   6  13   4        5.61        7.20      5.40 o 
   7  13   4        9.38       40.05     12.70 o 
  -5  14   4       27.20       43.19      6.80 o 
  -4  14   4       21.57       23.44      9.77 o 
  -3  14   4       82.92       92.79     13.67 o 
  -2  14   4       11.88       20.51      9.77 o 
  -1  14   4       16.13       17.47      6.10 o 
   0  14   4       85.78      105.43     10.00 o 
   1  14   4       13.60       18.51      6.80 o 
   2  14   4       14.35       21.15      8.30 o 
   3  14   4       87.31       85.41      9.30 o 
   4  14   4       11.96        3.97      5.15 o 
   5  14   4       36.44       44.81      6.53 o 
  -2  15   4        2.75        7.10      5.15 o 
  -1  15   4       86.95      102.86      7.92 o 
   0  15   4        2.86        6.84      6.84 o 
   1  15   4       64.17       71.18      5.58 o 
   2  15   4        0.31        5.37      4.83 o 
   1   0   5    12010.86    13697.33    153.81 o 
   2   0   5    30556.70    33007.38    231.49 o 
   3   0   5    26462.13    27355.66    354.67 o 
   4   0   5     5499.37     5698.39    180.21 o 
   5   0   5     7026.31     6334.90     81.18 o 
   6   0   5       98.66       86.60      9.29 o 
   7   0   5      117.27      136.92      7.81 o 
   8   0   5     2319.34     2432.98     32.26 o 
   9   0   5     4939.57     4823.60     53.13 o 
  10   0   5      907.29      758.94     32.23 o 
  11   0   5     2283.60     2139.11     55.68 o 
  12   0   5      263.84      243.51     16.05 o 
  13   0   5       14.28       16.18      7.43 o 
  14   0   5        1.77       20.49      8.36 o 
  15   0   5      222.40      249.07     19.54 o 
 -15   1   5       42.58       60.56     12.70 o 
 -14   1   5      146.60      121.61     13.12 o 
 -13   1   5     1087.78     1098.77     35.22 o 
 -12   1   5      689.49      597.41     20.40 o 
 -11   1   5      604.87      534.11     18.96 o 
 -10   1   5     2410.72     2229.95     54.70 o 
  -9   1   5      723.04      654.43     29.30 o 
  -8   1   5     2369.08     2351.74     91.33 o 
  -7   1   5     1046.31     1155.86     45.73 o 
  -6   1   5     2527.54     2157.43     25.62 o 
  -5   1   5     4726.48     4548.78     89.86 o 
  -4   1   5     9839.04     8866.07    110.37 o 
  -3   1   5     6634.75     7375.98     80.70 o 
  -2   1   5    14002.75    14481.83     93.03 o 
  -1   1   5     9621.07     9540.97    285.70 o 
   0   1   5     3128.33     2751.60     57.63 o 
   1   1   5     8038.89     8140.54     74.25 o 
   2   1   5    19891.54    20226.07    147.39 o 
   3   1   5     4332.85     4845.40    118.19 o 
   4   1   5    10878.69    10553.92    115.26 o 
   5   1   5     4410.02     4246.96     82.05 o 
   6   1   5     2061.60     1793.17     27.90 o 
   7   1   5      612.76      655.24     15.58 o 
   8   1   5     2437.39     2383.36     34.51 o 
   9   1   5      769.85      730.10     21.38 o 
  10   1   5     2210.33     2152.13     38.29 o 
  11   1   5      565.46      498.75     20.17 o 
  12   1   5      752.26      669.12     32.68 o 
  13   1   5      954.43      968.65     27.40 o 
  14   1   5      105.81      103.30     10.35 o 
  15   1   5       50.65       69.35     11.72 o 
 -14   2   5      479.40      487.40     32.23 o 
 -13   2   5      173.81      163.26     16.12 o 
 -12   2   5      813.81      848.76     24.39 o 
 -11   2   5      143.88      173.08     11.02 o 
 -10   2   5      456.64      440.52     26.37 o 
  -9   2   5     1460.94     1384.07     42.98 o 
  -8   2   5     2833.38     2571.64     64.47 o 
  -7   2   5     1183.27     1043.96     51.77 o 
  -6   2   5     8324.77     9220.78    199.26 o 
  -5   2   5     7731.21     7662.70    117.21 o 
  -4   2   5     5178.27     5554.82    103.54 o 
  -3   2   5     7820.27     8085.64    142.61 o 
  -2   2   5    40636.29    39204.32    299.87 o 
  -1   2   5    12197.43    11675.24    162.14 o 
   0   2   5   104331.41    97100.41    551.38 o 
   1   2   5     8518.56     8657.05    181.68 o 
   2   2   5    38612.68    38365.32    227.87 o 
   3   2   5     7793.85     8080.70    227.59 o 
   4   2   5     6777.70     7892.24     97.68 o 
   5   2   5     6063.21     5625.17     92.79 o 
   6   2   5     9786.28    10201.20     54.53 o 
   7   2   5     1344.66     1114.00     22.10 o 
   8   2   5     4038.73     3531.14     42.47 o 
   9   2   5      842.05      800.44     22.44 o 
  10   2   5      375.48      393.64     25.40 o 
  11   2   5      144.62      154.34     12.69 o 
  12   2   5      728.23      740.39     24.00 o 
  13   2   5      267.26      245.09     19.68 o 
  14   2   5      540.55      586.51     26.58 o 
 -14   3   5       85.52       89.86     16.60 o 
 -13   3   5     1043.92      964.06     47.86 o 
 -12   3   5       97.22      126.78      9.73 o 
 -11   3   5      627.78      577.25     16.05 o 
 -10   3   5      173.33      216.84     21.49 o 
  -9   3   5      406.92      399.50     25.40 o 
  -8   3   5     1073.05     1021.69     36.14 o 
  -7   3   5     6646.69     6642.96     84.98 o 
  -6   3   5     2390.93     2205.53     44.93 o 
  -5   3   5     2209.45     2789.97    156.77 o 
  -4   3   5    11412.81    12629.73    226.12 o 
  -3   3   5     2396.93     2281.72     47.86 o 
  -2   3   5     1555.77     1447.43     31.85 o 
   0   3   5     4864.68     4603.48    145.54 o 
   1   3   5    10771.78    11087.66    187.05 o 
   2   3   5     2506.93     2392.62     60.64 o 
   3   3   5     3096.78     3212.57     45.34 o 
   4   3   5    13546.82    16311.93    140.65 o 
   5   3   5     2707.16     3001.59     67.40 o 
   6   3   5     2977.47     2899.96     40.07 o 
   7   3   5     5968.21     5667.18     74.23 o 
   8   3   5      633.69      517.68     25.40 o 
   9   3   5      532.58      499.13     26.37 o 
  10   3   5      168.98      211.96     21.49 o 
  11   3   5      340.15      308.09     13.49 o 
  12   3   5       74.29       94.54     10.84 o 
  13   3   5      759.97      743.64     31.08 o 
  14   3   5       76.60       82.85     12.37 o 
 -14   4   5      183.30      232.47     22.47 o 
 -13   4   5       43.55       40.05     13.67 o 
 -12   4   5      430.68      404.91     17.32 o 
 -11   4   5      760.63      731.11     22.65 o 
 -10   4   5       94.85      132.84     18.56 o 
  -9   4   5     1996.00     2262.18     59.58 o 
  -8   4   5     1631.82     1603.84     47.86 o 
  -7   4   5     1430.45     1417.28     42.98 o 
  -6   4   5     3448.69     3413.78     60.56 o 
  -5   4   5     3707.03     4011.56     82.05 o 
  -4   4   5     2032.01     2100.04     57.63 o 
  -3   4   5    26179.70    26380.40    190.47 o 
  -2   4   5     2272.32     1942.78     48.84 o 
  -1   4   5     1314.97     1544.26     40.05 o 
   0   4   5      202.14      204.14     14.65 o 
   1   4   5      619.17      816.57     78.14 o 
   2   4   5     1971.40     1883.20    102.56 o 
   3   4   5    22150.25    24407.34    150.42 o 
   4   4   5     2146.42     2350.09     52.75 o 
   5   4   5     2383.29     2804.29     64.47 o 
   6   4   5     3005.89     2879.50     51.77 o 
   7   4   5     2017.24     1905.66     45.91 o 
   8   4   5     1008.01      946.48     35.16 o 
   9   4   5     1973.35     1982.83     53.72 o 
  11   4   5      655.55      660.33     24.39 o 
  12   4   5      605.76      575.52     21.24 o 
  13   4   5       32.71       39.98      8.79 o 
  14   4   5      224.28      244.19     22.47 o 
 -14   5   5       60.08       69.35     13.67 o 
 -13   5   5       69.79       59.58     14.65 o 
 -12   5   5      485.59      484.63     22.94 o 
 -11   5   5      614.96      538.52     19.67 o 
 -10   5   5      857.01      988.79     26.01 o 
  -9   5   5      694.48      702.29     36.14 o 
  -8   5   5      481.38      475.68     29.30 o 
  -7   5   5      251.40      282.28     23.44 o 
  -6   5   5      406.60      442.47     33.21 o 
  -5   5   5      764.30      625.13     37.12 o 
  -4   5   5     7773.52     8027.20    167.03 o 
  -3   5   5      326.52      282.58     18.07 o 
  -2   5   5     8089.23     8878.77    117.21 o 
  -1   5   5     2469.96     2457.53     57.63 o 
   0   5   5     5452.81     5559.73     80.09 o 
   1   5   5     2701.06     2871.68     53.72 o 
   4   5   5     8267.52     8400.16     84.98 o 
   5   5   5     1062.89      928.32     35.65 o 
  10   5   5      871.29      886.49     29.67 o 
  11   5   5      517.48      478.25     19.63 o 
  12   5   5      414.63      459.19     18.69 o 
  13   5   5       75.64       70.98     15.63 o 
  14   5   5       49.49       38.09     10.74 o 
 -13   6   5       90.31       78.14     13.67 o 
 -12   6   5      149.11      174.74     19.05 o 
 -11   6   5      582.64      560.38     21.58 o 
 -10   6   5      247.10      263.49     14.24 o 
  -9   6   5     2102.51     1852.92     59.58 o 
  -8   6   5      582.88      456.15     30.28 o 
  -7   6   5      358.43      310.61     23.44 o 
  -6   6   5      586.31      603.64     42.00 o 
  -5   6   5     2057.16     2016.53     41.56 o 
  -4   6   5     2598.50     2398.43     58.61 o 
  -3   6   5     7321.52     7147.74     72.06 o 
  -2   6   5     3509.57     3288.18     71.79 o 
  -1   6   5      857.54      958.20     40.05 o 
   0   6   5      457.10      370.19     24.42 o 
   1   6   5      883.83     1018.76     36.14 o 
   3   6   5     8229.50     7671.49     90.84 o 
   4   6   5     2042.17     1851.94     45.91 o 
   5   6   5     2684.20     2726.45    149.44 o 
   6   6   5      736.34      617.31     41.02 o 
  10   6   5      372.42      412.12     21.06 o 
  11   6   5      646.21      619.94     26.37 o 
  12   6   5      152.77      174.35     22.95 o 
  13   6   5       70.41       59.58     12.70 o 
 -13   7   5      357.68      413.17     22.47 o 
 -12   7   5       46.89       42.98     12.70 o 
 -11   7   5       65.13       50.79     13.67 o 
 -10   7   5      262.06      234.42     22.47 o 
  -9   7   5      237.69      239.38     16.83 o 
  -8   7   5      403.21      414.15     29.30 o 
  -7   7   5      564.61      521.59     31.26 o 
  -6   7   5     1671.13     1512.03     68.37 o 
  -5   7   5      854.90      763.47     37.12 o 
  -4   7   5     2137.77     2045.23     43.37 o 
  -3   7   5     1448.36     1383.45     34.66 o 
  -2   7   5      411.30      399.18     18.54 o 
  -1   7   5     5548.15     5610.52    103.54 o 
   0   7   5      290.80      255.91     21.49 o 
   1   7   5     5986.74     6312.82     98.65 o 
   3   7   5     1343.22     1282.78     61.05 o 
   4   7   5     2290.16     2236.66    219.77 o 
   5   7   5     1303.01     1143.53     51.28 o 
   6   7   5     1694.69     1643.89     66.42 o 
   9   7   5      230.38      243.21     24.42 o 
  10   7   5      162.40      179.22     16.22 o 
  11   7   5       93.28       75.76     22.47 o 
  12   7   5       61.39       56.65     14.65 o 
  13   7   5      344.89      305.73     22.47 o 
 -10   8   5       13.94       16.60     12.70 o 
  -9   8   5       12.16        1.87      8.20 o 
  -8   8   5      921.05      981.85     32.44 o 
  -7   8   5      679.28      608.28     48.35 o 
  -6   8   5     3483.82     3248.71    102.56 o 
  -5   8   5       73.12       27.63      9.38 o 
  -4   8   5      277.44      253.96     16.80 o 
  -3   8   5      525.64      605.34     25.07 o 
  -2   8   5      649.46      678.50     30.28 o 
  -1   8   5     2100.47     2214.26     42.47 o 
   0   8   5     2240.92     2262.00     58.61 o 
   1   8   5     1842.00     1897.37     43.06 o 
   2   8   5      728.38      826.99     36.14 o 
   3   8   5      635.27      711.98     38.09 o 
   4   8   5      213.18      209.55     15.48 o 
   5   8   5       69.81       48.23     19.05 o 
   6   8   5     3323.47     3248.71     95.72 o 
   9   8   5        3.44        4.88     13.67 o 
  10   8   5       15.61        8.79     12.70 o 
  11   8   5       22.97       -3.91     15.63 o 
  12   8   5      212.78      227.59     21.49 o 
  -9   9   5       64.69       96.70     17.58 o 
  -8   9   5       62.75       80.84     12.65 o 
  -7   9   5      409.96      451.26     56.16 o 
  -6   9   5      258.05      235.40     29.30 o 
  -5   9   5      274.49      265.37     40.05 o 
  -4   9   5      776.38      715.53     28.01 o 
  -3   9   5      473.74      461.32     22.76 o 
  -2   9   5     1135.27     1238.01     34.73 o 
  -1   9   5     1172.28     1301.44     28.71 o 
   0   9   5      152.91      133.10     13.12 o 
   1   9   5      979.88     1098.86     50.79 o 
   2   9   5     1160.98     1226.21     34.26 o 
   3   9   5      388.45      407.01     21.11 o 
   4   9   5      859.57      939.63     30.97 o 
   5   9   5      338.12      338.26     19.67 o 
   6   9   5      361.34      389.73     34.19 o 
   9   9   5       39.12       90.84     19.54 o 
  10   9   5      146.40      164.10     21.49 o 
  11   9   5      109.41       85.96     14.65 o 
  12   9   5       57.79       81.07     13.67 o 
  -8  10   5       66.50       66.42     17.58 o 
  -7  10   5      132.98      159.75     19.54 o 
  -6  10   5       63.02       71.30     17.58 o 
  -5  10   5      391.76      405.50     22.29 o 
  -4  10   5      435.44      451.23     34.68 o 
  -3  10   5     1069.06     1090.21     33.74 o 
  -2  10   5      327.05      316.45     19.71 o 
  -1  10   5      219.82      242.40     17.52 o 
   0  10   5      109.05      126.94     14.84 o 
   1  10   5      238.43      272.42     44.44 o 
   2  10   5      470.21      528.96     26.86 o 
   3  10   5      957.97     1009.37     49.33 o 
   4  10   5      445.75      486.55     22.93 o 
   5  10   5      431.63      433.60     17.38 o 
   6  10   5       54.21       77.16     15.63 o 
   7  10   5       97.17       77.16     14.65 o 
   8  10   5       94.69      217.82     27.35 o 
   9  10   5      374.76      482.52     34.19 o 
  10  10   5       19.53       13.67     12.70 o 
  11  10   5      243.33      283.26     20.51 o 
  -7  11   5      138.74      162.14     18.56 o 
  -6  11   5       84.64      123.96     18.56 o 
  -5  11   5        3.82       20.51     12.70 o 
  -4  11   5      221.13      194.48     14.16 o 
  -3  11   5       93.44       65.41     10.00 o 
  -2  11   5      754.95      806.84     28.62 o 
  -1  11   5      212.46      268.93     21.49 o 
   0  11   5        6.64       10.42      8.20 o 
   1  11   5      289.83      306.40     14.87 o 
   2  11   5      489.20      513.49     18.89 o 
   3  11   5       33.26       34.35     10.26 o 
   4  11   5      289.08      329.38     17.92 o 
   5  11   5       31.37       34.33     11.02 o 
   6  11   5       57.42       72.28     14.65 o 
   7  11   5       76.06       65.44     13.67 o 
   8  11   5      111.50      210.00     25.40 o 
   9  11   5      123.62      193.40     21.49 o 
  10  11   5      177.13      216.84     19.54 o 
  -7  12   5       22.51       25.40      9.77 o 
  -6  12   5      113.06      147.49     18.56 o 
  -4  12   5      201.53      184.61     17.58 o 
  -3  12   5       16.56       18.56     10.74 o 
  -2  12   5      170.85      168.98     17.58 o 
  -1  12   5       35.73       48.84     13.67 o 
   0  12   5      354.02      354.52     14.64 o 
   1  12   5        9.86       11.72      6.03 o 
   2  12   5      123.44      134.32      9.70 o 
   3  12   5       25.99       26.66      8.20 o 
   4  12   5      178.00      186.92     10.92 o 
   5  12   5      149.18      191.62     13.81 o 
   6  12   5      164.28      156.28     17.58 o 
   7  12   5       34.50       15.63      9.77 o 
   8  12   5       96.86      174.84     19.54 o 
   9  12   5       52.65       78.14     12.70 o 
  -7  13   5      135.21      139.68     13.67 o 
  -6  13   5       10.07       16.60      9.77 o 
  -5  13   5       97.54      101.58     14.65 o 
  -2  13   5        1.89       26.37     10.74 o 
  -1  13   5       45.42       60.56     13.67 o 
   0  13   5       43.20       51.98      8.90 o 
   1  13   5       24.53       39.28     14.65 o 
   2  13   5        9.82       33.29     17.58 o 
   3  13   5       75.18       95.99     16.12 o 
   4  13   5        8.08       23.93      7.60 o 
   5  13   5       96.18       89.51      9.30 o 
   6  13   5       16.96       12.09      5.40 o 
   7  13   5      126.69      170.93     17.58 o 
  -5  14   5       40.48       53.44      6.53 o 
  -4  14   5        0.90        7.81      8.79 o 
  -3  14   5       12.84       23.44     10.74 o 
  -2  14   5       53.65       64.47     12.70 o 
  -1  14   5       15.21       14.71      5.84 o 
   0  14   5      121.15      141.53     10.69 o 
   1  14   5       25.26       23.39     13.67 o 
   2  14   5       48.93       44.50      7.92 o 
   3  14   5       28.40       22.95      6.91 o 
   4  14   5        0.71       -3.54      5.40 o 
   5  14   5       43.87       43.44      6.35 o 
  -2  15   5       12.43       10.74      6.84 o 
  -1  15   5        2.98       10.74      4.83 o 
   0  15   5        7.17       10.74      6.84 o 
   1  15   5        3.75        3.91      6.84 o 
   2  15   5       28.79       30.18      5.15 o 
   0   0   6     4299.08     5080.12     65.44 o 
   1   0   6    13856.59    13949.23    377.52 o 
   2   0   6    31458.43    32689.21    123.05 o 
   3   0   6     1279.79     1495.31     35.16 o 
   4   0   6     2129.29     2105.46     68.37 o 
   5   0   6     3240.97     2709.54     68.37 o 
   6   0   6     8559.88     8363.41     52.83 o 
   7   0   6     1187.93      998.41     18.85 o 
   8   0   6     5460.52     4914.97     45.60 o 
   9   0   6      415.37      430.13     23.44 o 
  10   0   6      274.16      207.07     17.58 o 
  11   0   6      407.96      397.19     26.39 o 
  12   0   6      624.18      571.93     21.94 o 
  13   0   6      262.57      299.87     16.12 o 
  14   0   6      743.76      710.67     21.95 o 
 -14   1   6      174.05      148.47     19.54 o 
 -13   1   6      800.24      819.11     31.42 o 
 -12   1   6      490.26      472.57     18.25 o 
 -11   1   6      502.75      450.41     17.51 o 
 -10   1   6      337.39      351.63     23.44 o 
  -9   1   6     1656.89     1510.07     42.98 o 
  -8   1   6     1001.74      982.63     27.90 o 
  -7   1   6     8842.91     8580.99    270.56 o 
  -6   1   6     6121.86     5723.00     41.86 o 
  -5   1   6     2125.04     1920.32     60.56 o 
  -4   1   6     1102.80      969.93     38.09 o 
  -3   1   6     6432.89     6611.21     89.42 o 
  -2   1   6     4307.76     4474.27     50.71 o 
  -1   1   6      950.19     1093.81     32.11 o 
   0   1   6    25463.30    23956.44    130.96 o 
   1   1   6      191.28      141.63     14.65 o 
   2   1   6     5770.68     6061.10    124.54 o 
   3   1   6     7700.10     7797.63    159.70 o 
   4   1   6     1066.82     1164.30     40.05 o 
   5   1   6     2367.16     2139.11     59.58 o 
   6   1   6     6498.25     6119.42     41.86 o 
   7   1   6     7560.58     7193.13     49.75 o 
   8   1   6     2012.62     1998.61     29.25 o 
   9   1   6     1954.16     1774.28     32.44 o 
  10   1   6      472.91      486.36     22.95 o 
  11   1   6      257.14      213.41     11.38 o 
  12   1   6      476.94      449.42     19.62 o 
  13   1   6      731.13      737.51     36.59 o 
  14   1   6      130.51      129.62     11.06 o 
 -14   2   6      216.03      194.38     22.47 o 
 -13   2   6        5.31       20.02      9.67 o 
 -12   2   6      931.74      853.47     24.28 o 
 -11   2   6     1210.83     1048.68     22.67 o 
 -10   2   6      809.05      774.57     34.19 o 
  -9   2   6     2546.39     2215.30     53.72 o 
  -8   2   6     1117.11     1043.32     57.14 o 
  -7   2   6      118.12      111.97     20.51 o 
  -6   2   6      703.19      865.36     23.36 o 
  -5   2   6      292.80      198.28     22.47 o 
  -4   2   6     2696.19     2563.00     60.08 o 
  -3   2   6    24993.85    24397.58    202.19 o 
  -2   2   6     6487.95     5911.37    122.10 o 
  -1   2   6    18885.80    20152.04    331.61 o 
   0   2   6    24581.25    27110.04    280.33 o 
   1   2   6    15668.22    15712.20    224.66 o 
   2   2   6     7817.60     7094.89    111.84 o 
   3   2   6    22280.58    22507.51    165.56 o 
   4   2   6     4562.17     4424.73     74.23 o 
   5   2   6      808.32      784.34     36.14 o 
   6   2   6      908.81      991.36     31.53 o 
   7   2   6      264.90      264.72     16.80 o 
   8   2   6     1357.30     1185.67     25.20 o 
   9   2   6     2465.98     2035.10     35.52 o 
  10   2   6      813.30      801.92     35.16 o 
  11   2   6     1304.88     1181.71     37.45 o 
  12   2   6     1001.08      889.79     26.16 o 
  13   2   6        2.49        1.36     12.70 o 
  14   2   6      196.48      196.75     17.60 o 
 -14   3   6       67.85       71.30     15.63 o 
 -13   3   6       57.57       72.28     19.54 o 
 -12   3   6      522.38      505.07     19.20 o 
 -11   3   6      353.88      349.27     13.61 o 
 -10   3   6     2199.07     1982.83     55.68 o 
  -9   3   6      268.41      257.87     21.49 o 
  -8   3   6     3499.22     3299.50     63.49 o 
  -7   3   6      304.35      387.77     22.47 o 
  -6   3   6      799.56      899.60     29.30 o 
  -5   3   6      996.37     1242.55     91.82 o 
  -4   3   6     4419.44     4729.79    183.14 o 
  -3   3   6     5016.75     5095.77     71.30 o 
  -2   3   6    11477.79    11091.56    211.47 o 
  -1   3   6     4342.05     4350.50    126.00 o 
   0   3   6     2202.83     1718.29     62.97 o 
   1   3   6     3351.34     3523.18    139.68 o 
   2   3   6     7639.28     7418.02    165.56 o 
   3   3   6     3774.42     4107.52     59.08 o 
   4   3   6     6156.98     6592.17     90.84 o 
   5   3   6      473.88      624.15     31.26 o 
   6   3   6      457.88      481.15     17.31 o 
   7   3   6      299.82      342.04     16.25 o 
   8   3   6     3392.93     2979.13     58.61 o 
   9   3   6      220.90      197.31     17.58 o 
  10   3   6     3168.55     2820.89     65.44 o 
  11   3   6      392.41      391.60     18.06 o 
  12   3   6      488.34      470.56     19.82 o 
  13   3   6       44.71       40.62     13.85 o 
  14   3   6       54.25       43.78     12.21 o 
 -14   4   6      232.51      245.17     22.47 o 
 -13   4   6      157.54      139.68     19.54 o 
 -12   4   6      707.80      695.26     28.09 o 
 -11   4   6      666.65      710.91     26.43 o 
 -10   4   6      319.52      317.45     25.40 o 
  -9   4   6     1877.37     1808.96     54.70 o 
  -8   4   6     1850.57     1729.85     50.79 o 
  -7   4   6     1747.81     1635.10     45.91 o 
  -6   4   6     8311.84     8878.77     97.68 o 
  -5   4   6     4749.01     4827.16     89.86 o 
  -4   4   6     5319.73     5803.14     54.20 o 
  -3   4   6    13291.29    13373.83    134.79 o 
  -2   4   6      597.09      623.17     27.35 o 
  -1   4   6     2246.71     2151.81     46.88 o 
   0   4   6     5068.77     5291.12     68.37 o 
   1   4   6     1872.19     1811.79     35.30 o 
   2   4   6     1503.26     1703.47     97.68 o 
   3   4   6    17268.42    19596.79    135.77 o 
   4   4   6     3984.02     4794.93     76.19 o 
   5   4   6     4733.69     5396.61     89.86 o 
  11   4   6      572.84      614.57     22.37 o 
  12   4   6      649.11      642.48     32.98 o 
  13   4   6      157.57      190.91     13.05 o 
  14   4   6      233.52      242.24     22.47 o 
 -14   5   6      111.27      140.65     16.60 o 
 -13   5   6      416.52      419.03     29.30 o 
 -12   5   6       23.26       19.10      9.15 o 
 -11   5   6      296.90      287.92     18.76 o 
 -10   5   6       10.76       15.06      8.20 o 
  -9   5   6      582.98      649.55     35.16 o 
  -8   5   6      829.90      933.78     40.05 o 
  -7   5   6     4162.03     4206.92     78.14 o 
  -6   5   6     1265.34     1058.81     48.84 o 
  -5   5   6      775.25      763.83     41.02 o 
  -4   5   6     1087.76     1044.56     26.38 o 
  -3   5   6     1818.13     1967.37     34.14 o 
  -2   5   6     3074.66     3227.22     71.30 o 
  -1   5   6     6817.69     6914.50     95.72 o 
   0   5   6      590.10      710.11     29.30 o 
   1   5   6     7802.27     8373.79     91.82 o 
   4   5   6      827.77      739.41     26.37 o 
   5   5   6     1379.67     1321.56     35.16 o 
  10   5   6        0.78       19.03      9.30 o 
  11   5   6      206.95      206.94     16.91 o 
  12   5   6       88.88       94.02     10.62 o 
  13   5   6      503.91      521.85     18.16 o 
  14   5   6      132.74      129.91     14.65 o 
 -13   6   6      127.31      128.93     16.60 o 
 -12   6   6      442.89      528.43     33.21 o 
 -11   6   6      207.84      202.62     15.71 o 
 -10   6   6      111.26      101.76     12.37 o 
  -9   6   6      737.36      794.11     39.07 o 
  -8   6   6      914.95      951.37     42.00 o 
  -7   6   6      362.53      328.19     25.40 o 
  -6   6   6     2011.74     1751.34     70.33 o 
  -5   6   6     1463.08     1461.24     62.51 o 
  -4   6   6     1427.14     1489.03     34.33 o 
  -3   6   6     4922.88     5159.73     91.82 o 
  -2   6   6     3659.94     3465.15     73.75 o 
  -1   6   6     1027.97     1102.76     42.98 o 
   0   6   6    12615.83    12999.73    137.72 o 
   1   6   6      828.40      811.69     33.21 o 
   3   6   6     6133.60     5907.46     80.09 o 
   4   6   6     1644.16     1532.54     42.00 o 
   5   6   6     1404.05     1501.84     34.69 o 
   6   6   6     2088.35     1711.29     66.42 o 
  10   6   6      162.61      156.56     15.14 o 
  11   6   6      200.69      216.76     16.91 o 
  12   6   6      424.18      455.69     21.38 o 
  13   6   6      125.81      103.54     15.63 o 
 -13   7   6       87.25      124.05     14.65 o 
 -12   7   6       94.99       91.82     14.65 o 
 -11   7   6       98.17      109.40     16.60 o 
 -10   7   6      696.88      776.82     53.72 o 
  -9   7   6       51.87       31.33      8.61 o 
  -8   7   6      623.23      610.48     35.16 o 
  -7   7   6      733.46      787.27     38.09 o 
  -6   7   6      597.15      559.68     42.98 o 
  -5   7   6      573.83      452.21     21.86 o 
  -4   7   6     2970.62     2982.93     52.19 o 
  -3   7   6     1581.53     1452.75     35.57 o 
  -2   7   6      565.73      577.59     24.42 o 
  -1   7   6     1566.44     1444.89     32.82 o 
   0   7   6      136.25      140.65     17.58 o 
   1   7   6     1648.24     1681.01     50.79 o 
   3   7   6     2009.69     1904.69     49.81 o 
   4   7   6     2290.24     2276.71    140.65 o 
   5   7   6      631.03      540.30     51.77 o 
   6   7   6      658.30      665.18     42.98 o 
   9   7   6      102.14       68.37     14.65 o 
  10   7   6      572.74      588.99     37.12 o 
  11   7   6      117.28      132.38     13.45 o 
  12   7   6       91.43       80.09     15.63 o 
  13   7   6       90.82       63.49     12.70 o 
 -10   8   6      243.94      234.42     23.44 o 
  -9   8   6      589.14      563.65     24.45 o 
  -8   8   6      390.87      359.24     20.72 o 
  -7   8   6      218.19      235.14     25.40 o 
  -6   8   6       34.18       54.70     18.56 o 
  -5   8   6      765.11      654.87     26.56 o 
  -4   8   6      406.11      465.41     22.95 o 
  -3   8   6     2718.12     2722.12     59.58 o 
  -2   8   6      556.99      544.15     22.76 o 
  -1   8   6      319.61      343.10     18.06 o 
   0   8   6       17.95       23.44     12.70 o 
   1   8   6      683.66      729.64     37.12 o 
   2   8   6      960.24     1048.26     39.07 o 
   3   8   6     2523.18     2582.25     48.57 o 
   4   8   6      467.08      521.32     22.52 o 
   5   8   6      589.39      529.93     35.65 o 
   6   8   6        2.59       23.44     15.63 o 
   9   8   6      669.06      621.22     38.09 o 
  10   8   6      191.17      144.56     19.54 o 
  11   8   6      341.20      333.08     26.37 o 
  12   8   6       89.40      106.47     17.58 o 
  -9   9   6      133.54      144.56     20.51 o 
  -8   9   6      109.79      125.81     16.12 o 
  -7   9   6       59.94       98.98     22.95 o 
  -6   9   6      269.36      230.52     29.30 o 
  -5   9   6      730.22      573.56     41.51 o 
  -4   9   6      435.06      420.87     22.02 o 
  -3   9   6      693.36      581.60     25.07 o 
  -2   9   6      611.19      645.27     44.93 o 
  -1   9   6      181.21      181.13     12.53 o 
   0   9   6       76.93      113.49     21.00 o 
   1   9   6      301.15      295.96     28.33 o 
   2   9   6      524.26      542.25     23.46 o 
   3   9   6      503.09      474.75     48.35 o 
   4   9   6      552.99      583.58     24.86 o 
   5   9   6      948.64      898.19     30.26 o 
   6   9   6      199.39      212.93     26.37 o 
   7   9   6      140.63      138.70     17.58 o 
   9   9   6      160.88      232.47     27.35 o 
  10   9   6      142.01      185.58     22.47 o 
  11   9   6       45.87        5.86     14.65 o 
  12   9   6       49.96       68.37     13.67 o 
  -8  10   6      300.84      317.45     26.37 o 
  -7  10   6      471.23      490.02     40.54 o 
  -6  10   6      873.66      822.43     41.02 o 
  -5  10   6       36.05       15.63     11.72 o 
  -4  10   6       85.21       82.33     11.72 o 
  -3  10   6        4.59       12.98      9.38 o 
  -2  10   6      285.12      330.84     19.71 o 
  -1  10   6      623.33      631.18     25.81 o 
   0  10   6      988.11      912.37     24.87 o 
   1  10   6      816.66      802.94     37.12 o 
   2  10   6      256.30      338.33     29.79 o 
   3  10   6        7.88       44.16     12.70 o 
   4  10   6       45.33       55.21     10.29 o 
   5  10   6       32.29       23.99      7.92 o 
   6  10   6      864.79      809.74     39.07 o 
   7  10   6      379.42      315.49     24.42 o 
   8  10   6      315.78      521.59     37.12 o 
   9  10   6       16.97       50.79     18.56 o 
  10  10   6        7.87        0.00     12.70 o 
  11  10   6        0.55      -20.51     13.67 o 
  -7  11   6      158.71      157.26     19.54 o 
  -6  11   6      101.19      109.48     12.07 o 
  -5  11   6      232.52      220.75     21.49 o 
  -4  11   6      151.82      148.95     12.65 o 
  -3  11   6      251.20      218.32     14.50 o 
  -2  11   6      125.53      130.23     13.61 o 
  -1  11   6      492.64      562.91     24.16 o 
   0  11   6      313.11      236.87     16.66 o 
   1  11   6      502.81      544.67     18.86 o 
   2  11   6      238.23      265.65     14.54 o 
   3  11   6      241.41      257.56     16.22 o 
   4  11   6      135.05      178.57     11.19 o 
   5  11   6      250.87      213.95     11.76 o 
   6  11   6       94.30       72.28     14.65 o 
   7  11   6      138.14      117.21     15.63 o 
   8  11   6      176.82      283.26     27.35 o 
   9  11   6        9.62       39.07     14.65 o 
  10  11   6        2.81       -8.79     11.72 o 
  -7  12   6        1.36       11.72      8.79 o 
  -3  12   6      267.30      272.52     21.49 o 
  -2  12   6       82.67       92.47     23.44 o 
  -1  12   6      218.31      202.19     19.54 o 
   0  12   6      357.79      404.85     15.37 o 
   1  12   6      164.82      154.57     10.45 o 
   2  12   6       94.83       82.57      8.42 o 
   3  12   6      315.45      329.26     11.99 o 
   4  12   6      141.05      133.55      9.62 o 
   5  12   6      190.56      225.61     14.65 o 
   6  12   6       56.91       67.85     11.23 o 
   7  12   6        3.92       -6.84      9.77 o 
   8  12   6       42.99       92.79     16.60 o 
   9  12   6       82.85       95.72     14.65 o 
  -7  13   6        0.76       27.35      9.77 o 
  -6  13   6        8.19       11.72      8.79 o 
  -5  13   6       30.15       46.88     12.70 o 
  -2  13   6      292.99      319.40     22.47 o 
  -1  13   6       24.10       46.88     12.70 o 
   0  13   6        0.08       24.42     11.72 o 
   1  13   6       28.26       53.91     11.23 o 
   2  13   6      292.37      316.35     16.91 o 
   3  13   6      102.29      100.10     10.74 o 
   4  13   6       67.07       69.28     10.74 o 
   5  13   6       19.11       11.88      6.53 o 
   6  13   6        5.01       -0.31      5.40 o 
   7  13   6        1.45       24.42     12.70 o 
  -5  14   6       17.11       25.07      6.10 o 
  -4  14   6       20.84       26.37      9.77 o 
  -3  14   6       77.63       91.82     13.67 o 
  -2  14   6       27.22       35.16     10.74 o 
  -1  14   6       11.48       17.58      8.79 o 
   0  14   6       65.65       92.55      9.30 o 
   1  14   6        8.39        5.17      5.84 o 
   2  14   6       29.10       25.30      8.30 o 
   3  14   6       60.67       69.69      8.29 o 
   4  14   6        8.67        0.24      5.40 o 
   5  14   6       23.40       22.47      7.81 o 
  -1  15   6       48.02       49.81      5.84 o 
   0  15   6        7.95        1.95      5.86 o 
   1  15   6       39.65       42.98      8.79 o 
   1   0   7    27726.79    28097.11    275.45 o 
   2   0   7     2154.26     2170.37     62.51 o 
   3   0   7    21606.38    21526.59    113.06 o 
   4   0   7      789.90      863.68     63.49 o 
   5   0   7    10906.06    10378.10    136.75 o 
   6   0   7     2611.25     2796.93     30.73 o 
   7   0   7      333.40      448.61     13.22 o 
   8   0   7       52.97       57.05      7.34 o 
   9   0   7     3806.65     3439.18     62.51 o 
  10   0   7      126.73      109.40     13.67 o 
  11   0   7      429.00      444.61     15.36 o 
  12   0   7      241.93      246.91     15.32 o 
  13   0   7        3.74       36.39     12.49 o 
  14   0   7       21.18       39.53     10.29 o 
 -14   1   7      169.69      158.24     19.54 o 
 -13   1   7      534.90      543.70     25.53 o 
 -12   1   7      422.07      380.47     14.89 o 
 -11   1   7      589.24      584.43     17.68 o 
 -10   1   7     1242.99     1223.88     41.02 o 
  -9   1   7      726.26      737.76     53.72 o 
  -8   1   7     3816.45     3657.40    107.44 o 
  -7   1   7     2728.43     2929.53     44.10 o 
  -6   1   7      523.99      566.77     18.60 o 
  -5   1   7     3901.52     3439.18     80.09 o 
  -4   1   7     7574.04     7409.71    256.89 o 
  -3   1   7     4912.06     5055.90     81.13 o 
  -2   1   7     1770.80     1691.83     41.02 o 
  -1   1   7    10667.37    10260.06     97.89 o 
   0   1   7      112.85      156.28     16.60 o 
   1   1   7     7528.38     7303.07     69.39 o 
   2   1   7     3091.70     3039.69     76.19 o 
   3   1   7     6676.06     6784.86    125.03 o 
   4   1   7     9102.48     9835.02    114.28 o 
   5   1   7     3213.66     2990.85     70.33 o 
   6   1   7      432.77      467.28     12.15 o 
   7   1   7     2888.10     2851.95     37.02 o 
   8   1   7     3939.91     3657.86     39.46 o 
   9   1   7      656.07      665.70     20.37 o 
  10   1   7     1267.59     1304.33     34.68 o 
  11   1   7      915.69      840.07     28.07 o 
  12   1   7      304.42      279.91     16.05 o 
  13   1   7      576.28      575.11     21.55 o 
  14   1   7      231.14      223.44     12.94 o 
 -14   2   7      266.94      295.96     25.40 o 
 -13   2   7      174.73      204.14     24.42 o 
 -12   2   7      562.52      564.31     20.10 o 
 -11   2   7      518.46      490.30     18.80 o 
 -10   2   7      247.85      228.56     19.54 o 
  -9   2   7      927.72      896.64     76.68 o 
  -8   2   7     1910.99     2050.97    105.00 o 
  -7   2   7     2205.12     2208.36    109.89 o 
  -6   2   7    11430.56    12159.12    103.05 o 
  -5   2   7      187.91      190.68     11.05 o 
  -4   2   7     3615.11     3434.65    107.93 o 
  -3   2   7     7162.65     7545.66     75.21 o 
  -2   2   7     9570.12     9613.30    161.17 o 
  -1   2   7     7018.90     6350.77     98.74 o 
   0   2   7     1515.50     2143.02     73.26 o 
   1   2   7     5507.71     4928.74    119.17 o 
   2   2   7     9970.99     9378.32     89.98 o 
   3   2   7     7479.12     7703.92    129.91 o 
   4   2   7     4570.93     4524.36     76.19 o 
   5   2   7      417.31      456.15     28.33 o 
   6   2   7    11685.04    12284.95     59.89 o 
   7   2   7     2057.56     1856.96     27.97 o 
   8   2   7     1776.27     1735.04     30.04 o 
   9   2   7      773.31      692.13     21.38 o 
  10   2   7      289.55      303.77     22.47 o 
  11   2   7      434.87      403.00     17.96 o 
  12   2   7      557.10      540.26     20.84 o 
  13   2   7      169.43      195.28     17.60 o 
  14   2   7      230.44      290.31     18.98 o 
 -14   3   7      297.32      323.31     26.37 o 
 -13   3   7      520.70      486.43     34.19 o 
 -12   3   7      447.72      493.53     23.00 o 
 -11   3   7      250.00      244.76     14.07 o 
 -10   3   7      180.87      211.96     20.51 o 
  -9   3   7      191.16      221.73     19.54 o 
  -8   3   7      946.36      917.18     35.16 o 
  -7   3   7     4507.20     4582.97     71.30 o 
  -6   3   7     5995.01     6607.00    139.68 o 
  -5   3   7      522.52      515.84     20.17 o 
  -4   3   7     1948.11     2477.94     77.65 o 
  -3   3   7    10042.12     9887.77     97.68 o 
  -2   3   7    15418.42    15054.84    114.28 o 
  -1   3   7    15826.70    15505.86    764.81 o 
   0   3   7     6388.42     5897.69    168.98 o 
   1   3   7    16623.15    15303.54    185.63 o 
   2   3   7    16382.84    17249.65    210.17 o 
   3   3   7     9761.09    10351.84    103.05 o 
   4   3   7     1314.12     1767.94     47.86 o 
   5   3   7     1459.45     1576.49     49.81 o 
   6   3   7     5722.92     6100.86    107.44 o 
   7   3   7     3310.24     3219.41     84.00 o 
  11   3   7      472.87      451.43     19.25 o 
  12   3   7      318.39      342.35     17.53 o 
  13   3   7      731.23      755.73     31.06 o 
  14   3   7      288.04      317.60     19.34 o 
 -14   4   7      100.63      136.75     18.56 o 
 -13   4   7      207.29      222.70     23.44 o 
 -12   4   7      669.78      587.03     39.07 o 
 -11   4   7      859.36      855.47     30.45 o 
 -10   4   7      770.33      735.50     36.14 o 
  -9   4   7      561.31      712.06     35.16 o 
  -8   4   7     1308.65     1426.07     45.91 o 
  -7   4   7      480.49      456.15     25.40 o 
  -6   4   7     2872.22     2945.92     57.63 o 
  -5   4   7     6008.44     6320.63    102.56 o 
  -4   4   7     3471.62     3323.92     71.30 o 
  -3   4   7    14781.04    14507.85    139.68 o 
  -2   4   7     2205.32     1891.99     47.86 o 
  -1   4   7    10110.46    10849.88    105.49 o 
   0   4   7    11684.91    12761.40    106.47 o 
   1   4   7    11133.40    11595.55    788.74 o 
   2   4   7     1952.00     1710.31     33.21 o 
   3   4   7    17219.45    19106.45    137.72 o 
   4   4   7     3439.48     3672.63     67.40 o 
   5   4   7     5796.61     7023.90    104.51 o 
   6   4   7     2765.16     3038.71     74.23 o 
  11   4   7      832.53      844.33     25.32 o 
  12   4   7      670.51      587.58     21.54 o 
  13   4   7      164.87      192.97     13.05 o 
  14   4   7       50.39       56.17     10.74 o 
 -14   5   7       35.87       59.58     12.70 o 
 -13   5   7       53.06       53.72     14.65 o 
 -12   5   7      260.40      254.93     26.37 o 
 -11   5   7      740.45      747.70     30.77 o 
 -10   5   7      930.38      957.23     42.00 o 
  -9   5   7     1100.85     1066.62     44.93 o 
  -8   5   7     1447.20     1553.05     51.77 o 
  -7   5   7      176.59      183.63     19.54 o 
  -6   5   7      431.30      442.47     33.21 o 
  -5   5   7     1513.12     1496.40     56.65 o 
  -4   5   7     2841.49     2738.52     42.28 o 
  -3   5   7     3195.57     2964.00     47.86 o 
  -2   5   7     7841.51     8131.55    111.35 o 
  -1   5   7     1111.10     1047.09     37.12 o 
   0   5   7     2235.66     2406.74     52.75 o 
   1   5   7     1534.67     1518.87     39.07 o 
  10   5   7     1089.59     1046.92     32.11 o 
  11   5   7      631.45      616.04     25.55 o 
  12   5   7      300.34      320.97     19.30 o 
  13   5   7       83.02       88.01      9.95 o 
 -13   6   7       59.57       59.58     12.70 o 
 -12   6   7      187.67      271.54     25.40 o 
 -11   6   7      925.86      936.68     52.26 o 
 -10   6   7      308.50      321.93     19.60 o 
  -9   6   7      470.96      469.82     31.26 o 
  -8   6   7      423.96      448.33     30.28 o 
  -7   6   7     1196.51     1177.00     44.93 o 
  -6   6   7     1351.68     1245.37     58.61 o 
  -5   6   7     2835.42     2877.54     86.93 o 
  -4   6   7     3605.73     3481.99     52.26 o 
  -3   6   7      623.56      670.77     22.93 o 
  -2   6   7     3237.92     2940.77     55.19 o 
  -1   6   7     3161.11     3442.00     47.86 o 
   0   6   7     3885.77     4306.55     79.12 o 
   1   6   7     3292.08     3610.11     68.37 o 
   3   6   7     1122.90     1192.63     36.14 o 
   4   6   7     3361.88     3042.62     57.63 o 
   6   6   7     1569.45     1356.72     59.58 o 
  10   6   7      204.44      230.61     16.53 o 
  11   6   7      908.41      968.63     30.99 o 
  12   6   7      145.17      175.56     15.19 o 
  13   6   7       63.37       47.86     11.72 o 
 -13   7   7      136.73      155.31     15.63 o 
 -12   7   7       51.68       38.09     11.72 o 
 -11   7   7      129.60      141.63     18.56 o 
 -10   7   7       40.52       36.87      9.15 o 
  -9   7   7      263.89      287.05     21.98 o 
  -8   7   7      820.53      820.48     41.02 o 
  -7   7   7     1433.04     1497.38     52.75 o 
  -6   7   7      965.49      820.48     50.79 o 
  -5   7   7      702.12      728.66     47.86 o 
  -4   7   7      181.76      207.14     15.18 o 
  -3   7   7      154.71      171.03     13.55 o 
  -2   7   7     2295.43     2298.75     43.47 o 
  -1   7   7     2375.38     2463.62     83.51 o 
   0   7   7     7078.89     7608.00    114.28 o 
   1   7   7     2370.84     2507.35     62.51 o 
   3   7   7       30.16       42.00     11.72 o 
   4   7   7      175.73      184.61     17.58 o 
   5   7   7      522.38      562.62     38.09 o 
   6   7   7     1000.45      947.46     49.81 o 
   9   7   7      286.43      284.24     26.37 o 
  10   7   7       68.57       75.21     17.58 o 
  11   7   7      125.36      115.31     21.49 o 
  12   7   7       47.26       16.60     10.74 o 
  13   7   7      166.43      126.00     14.65 o 
 -10   8   7        0.42       12.70     12.70 o 
  -9   8   7      182.80      223.34     16.83 o 
  -8   8   7      571.56      605.51     25.89 o 
  -7   8   7      507.30      459.13     28.81 o 
  -6   8   7     1333.25     1258.07     64.47 o 
  -5   8   7      159.78      114.28     23.44 o 
  -4   8   7      322.79      305.39     18.96 o 
  -3   8   7      151.60      168.98     14.78 o 
  -2   8   7      381.68      401.71     31.74 o 
  -1   8   7      635.64      633.28     23.46 o 
   0   8   7     3598.67     3577.88     84.98 o 
   1   8   7      610.18      520.61     31.26 o 
   2   8   7      479.37      604.62     30.28 o 
   3   8   7       95.86      128.22     15.63 o 
   4   8   7      166.44      155.53     13.55 o 
   5   8   7      119.45       98.10     17.09 o 
   6   8   7     1387.19     1401.65     61.54 o 
   9   8   7      164.66      180.70     23.44 o 
  10   8   7        0.07       -7.81     12.70 o 
  11   8   7        1.19      -27.84     18.56 o 
  12   8   7      167.13      187.54     19.54 o 
 -10   9   7      191.98      224.66     21.49 o 
  -9   9   7      223.98      213.91     22.47 o 
  -8   9   7       30.96       37.12      9.67 o 
  -7   9   7      198.88      230.14     32.23 o 
  -6   9   7        5.05       -4.88     14.65 o 
  -5   9   7      177.11      165.07     24.42 o 
  -4   9   7      415.22      421.29     21.81 o 
  -3   9   7      293.21      230.22     16.41 o 
  -2   9   7      929.04      921.51     46.40 o 
  -1   9   7      244.12      306.57     21.38 o 
   0   9   7       17.04       25.44      7.09 o 
   1   9   7      153.54      186.56     23.44 o 
   2   9   7      948.35      992.62     47.37 o 
   3   9   7      339.66      331.01     33.70 o 
   4   9   7      332.87      368.52     20.17 o 
   5   9   7      182.73      167.21     14.27 o 
   6   9   7       61.98       52.75     16.60 o 
   7   9   7      165.18      142.61     17.58 o 
   9   9   7      239.65      298.89     29.30 o 
  10   9   7      191.84      202.19     23.44 o 
  11   9   7      137.34      126.00     16.60 o 
  -9  10   7      103.70      114.28     17.58 o 
  -8  10   7        2.75       22.47     13.67 o 
  -7  10   7      174.91      224.02     22.47 o 
  -6  10   7      139.27      179.72     22.47 o 
  -5  10   7      123.48      104.51     16.60 o 
  -4  10   7      112.98       84.79     13.19 o 
  -3  10   7      775.51      747.38     27.92 o 
  -2  10   7       91.15       77.07     11.38 o 
  -1  10   7      591.59      667.31     46.40 o 
   0  10   7        8.61       17.70      9.24 o 
   1  10   7      425.96      491.47     24.42 o 
   2  10   7       40.01       62.81     28.81 o 
   3  10   7      768.52      865.52     62.02 o 
   4  10   7      130.80      103.49     11.92 o 
   5  10   7       56.61       60.01      9.30 o 
   6  10   7      134.53      119.17     17.58 o 
   7  10   7      213.98      187.54     19.54 o 
   8  10   7        4.47       77.16     22.47 o 
   9  10   7      114.56      141.63     22.47 o 
  10  10   7       18.85       11.72     11.72 o 
  11  10   7      100.20      110.37     13.67 o 
  -7  11   7       53.55       58.61     15.63 o 
  -6  11   7       83.12      116.08     16.12 o 
  -5  11   7       40.21       39.07     13.67 o 
  -4  11   7      463.42      416.23     18.98 o 
  -3  11   7      316.41      261.77     22.47 o 
  -2  11   7      113.14       99.63     15.63 o 
  -1  11   7      149.71      154.30     14.45 o 
   0  11   7      242.72      257.62     17.36 o 
   1  11   7      207.96      219.47     11.21 o 
   2  11   7      147.98      160.22     13.45 o 
   3  11   7      253.46      240.41     12.97 o 
   4  11   7      517.55      529.17     18.03 o 
   5  11   7       53.16       52.96      9.67 o 
   6  11   7      110.22      106.47     16.60 o 
   7  11   7       29.69        1.95      9.77 o 
   8  11   7       96.18      177.77     23.44 o 
   9  11   7      136.06      171.91     20.51 o 
  10  11   7      107.02      130.89     15.63 o 
  -7  12   7       33.67       27.35      9.77 o 
  -3  12   7       61.39       70.33     12.70 o 
  -2  12   7      188.11      188.57     14.16 o 
  -1  12   7      163.71      170.16     13.45 o 
   0  12   7      216.17      233.07     10.60 o 
   1  12   7      198.31      196.55      9.97 o 
   2  12   7      132.44      134.82      8.49 o 
   3  12   7       19.27       19.75      5.88 o 
   4  12   7       34.64       45.47     12.21 o 
   5  12   7      114.75      123.57     11.74 o 
   6  12   7       69.22       63.17     12.70 o 
   8  12   7       41.09       83.02     16.60 o 
  -7  13   7      129.31      155.31     13.67 o 
  -6  13   7       16.70       18.56      8.79 o 
  -1  13   7       29.88       40.05     11.72 o 
   0  13   7      197.32      167.03     18.56 o 
   1  13   7        8.98       15.45      7.50 o 
   2  13   7        7.24       20.43     12.70 o 
   3  13   7        6.06       17.58      7.60 o 
   4  13   7       22.46       15.26      7.23 o 
   5  13   7      108.44      110.36     10.00 o 
   6  13   7       19.57       16.60      7.81 o 
   7  13   7      150.51      213.91     19.54 o 
  -5  14   7       51.38       67.91      6.80 o 
  -4  14   7       34.35       38.09     10.74 o 
  -3  14   7       12.35       19.54     10.74 o 
  -1  14   7       15.98       12.70      7.81 o 
   0  14   7      161.71      194.38     16.60 o 
   1  14   7       12.22        1.47      9.28 o 
   2  14   7       34.15       33.06      9.77 o 
   3  14   7       10.75        8.45      5.86 o 
   4  14   7       16.26       16.60      8.79 o 
   5  14   7       52.47       38.09      7.81 o 
  -1  15   7        3.61        1.47      3.97 o 
   0  15   7        0.15        6.84      6.84 o 
   1  15   7        1.77        5.86      6.84 o 
   0   0   8    25121.79    25541.36    179.72 o 
   1   0   8    19210.83    20155.50    165.07 o 
   2   0   8    31138.91    33023.36    249.07 o 
   3   0   8      162.56      224.66     25.40 o 
   4   0   8     5060.59     5256.94     87.91 o 
   5   0   8     5709.49     5781.46    103.54 o 
   6   0   8     6366.23     6329.13     65.44 o 
   7   0   8     4889.97     4772.97     41.78 o 
   8   0   8     1541.61     1410.00     32.29 o 
   9   0   8     1070.10     1037.07     40.54 o 
  10   0   8      140.72      125.03     15.63 o 
  11   0   8       57.42       32.59      6.34 o 
  12   0   8      735.29      740.79     24.48 o 
  13   0   8      900.30      852.65     27.18 o 
  14   0   8      243.30      278.50     16.83 o 
 -14   1   8      267.98      279.35     24.42 o 
 -13   1   8      453.89      439.71     23.76 o 
 -12   1   8      465.22      429.22     15.70 o 
 -11   1   8      401.01      332.84     13.89 o 
 -10   1   8     1412.96     1343.05     42.98 o 
  -9   1   8      701.12      638.08     57.63 o 
  -8   1   8     1313.09     1362.71     58.61 o 
  -7   1   8     2805.73     2705.28     46.88 o 
  -6   1   8     4731.85     4570.12     91.33 o 
  -5   1   8    11043.11    10530.48    141.63 o 
  -4   1   8     3646.55     3634.19    162.14 o 
  -2   1   8    28354.76    31744.07    871.76 o 
  -1   1   8    21294.94    21168.62    146.67 o 
   0   1   8    10395.69    10939.57    100.19 o 
   1   1   8    18726.17    18890.93    184.12 o 
   2   1   8    24325.56    27021.25    427.82 o 
   3   1   8     5157.75     5605.58     65.02 o 
   4   1   8     2818.56     2994.75     63.49 o 
   5   1   8     9179.91     9484.36    126.98 o 
   6   1   8     4430.09     4218.22     37.64 o 
   7   1   8     3247.86     3166.85     33.59 o 
   8   1   8     1359.40     1375.52     24.29 o 
   9   1   8     1009.71      891.96     23.76 o 
  10   1   8     1249.48     1145.74     39.07 o 
  11   1   8      508.87      431.77     15.44 o 
  12   1   8      602.52      554.58     21.81 o 
  13   1   8      525.40      506.15     28.59 o 
  14   1   8      195.28      219.78     15.01 o 
 -14   2   8        4.38        5.86     11.72 o 
 -13   2   8       99.65      113.30     19.54 o 
 -12   2   8      434.62      420.09     17.82 o 
 -11   2   8     1265.06     1178.92     28.16 o 
 -10   2   8     1023.24      965.04     37.12 o 
  -9   2   8     2220.65     2166.72    168.00 o 
  -8   2   8     1966.35     1977.79     97.68 o 
  -7   2   8      112.87      120.31     12.21 o 
  -6   2   8     1629.24     1843.19     33.80 o 
  -5   2   8      952.78      958.42     22.05 o 
  -4   2   8    13425.94    13156.99    102.56 o 
  -3   2   8     1017.06      973.83     26.37 o 
  -2   2   8      499.85      533.28     35.65 o 
  -1   2   8      893.25      811.36     40.54 o 
   0   2   8      266.91      310.61     29.30 o 
   1   2   8     1679.98     1587.24     68.37 o 
   2   2   8     1607.57     1689.71     38.74 o 
   3   2   8     1322.92     1174.80     31.36 o 
   4   2   8    11737.69    11390.03    123.07 o 
   5   2   8      832.49      931.83     40.05 o 
   6   2   8     1686.13     1725.29     30.28 o 
   7   2   8       23.89       36.18      6.99 o 
   8   2   8     2017.11     1955.51     50.79 o 
   9   2   8     2259.70     1989.67     47.86 o 
  11   2   8     1239.99     1094.94     28.42 o 
  12   2   8      481.12      439.54     18.83 o 
  13   2   8      120.30      112.89     15.53 o 
  14   2   8        2.35        8.72      9.60 o 
 -14   3   8       71.05       67.40     15.63 o 
 -13   3   8      212.59      223.68     25.40 o 
 -12   3   8      231.09      222.90     16.66 o 
 -11   3   8      864.16      814.21     23.96 o 
 -10   3   8      595.38      629.04     32.23 o 
  -9   3   8      312.90      300.84     22.47 o 
  -8   3   8     1683.35     1705.43     46.88 o 
  -7   3   8      515.21      505.96     25.40 o 
  -6   3   8     5581.85     5650.72    209.03 o 
  -5   3   8     9850.66    10414.76    201.21 o 
  -4   3   8     5058.99     5632.99     79.12 o 
  -3   3   8     6675.44     7134.27     84.00 o 
  -2   3   8    10347.76    10234.52     94.75 o 
  -1   3   8     6449.74     6517.08    135.86 o 
   0   3   8      863.53      739.92     40.99 o 
   1   3   8     5115.11     4469.67    143.58 o 
   2   3   8    10232.78    10254.05    234.42 o 
   3   3   8    10043.92    11281.22    348.22 o 
   4   3   8     5906.77     6678.12     92.79 o 
   5   3   8     9299.84    10116.33    126.98 o 
   6   3   8     5408.59     5433.73    101.58 o 
   7   3   8      372.72      352.61     29.30 o 
  11   3   8      963.69      900.58     26.41 o 
  12   3   8      295.34      279.09     15.76 o 
  13   3   8      126.10      153.35     17.60 o 
  14   3   8       70.79       54.70     16.60 o 
 -14   4   8      109.06      118.19     15.63 o 
 -13   4   8       97.34       86.93     17.58 o 
 -12   4   8      257.99      261.77     27.35 o 
 -11   4   8       51.19       59.77     11.26 o 
 -10   4   8      643.23      589.96     33.21 o 
  -9   4   8      729.75      808.76     37.12 o 
  -8   4   8      814.95      798.99     36.14 o 
  -7   4   8     1067.77     1063.69     38.09 o 
  -6   4   8      905.22      846.22     24.41 o 
  -5   4   8     2411.44     2588.42     65.44 o 
  -4   4   8      576.67      487.40     28.33 o 
  -3   4   8      849.00      864.43     34.19 o 
  -2   4   8     3133.92     3197.92     61.54 o 
  -1   4   8     5602.71     5839.09     76.19 o 
   0   4   8     3399.95     3489.00     55.68 o 
   1   4   8     6316.07     6545.18    503.52 o 
   2   4   8     1956.78     1819.71     35.16 o 
   3   4   8     2102.11     2384.28     49.81 o 
   4   4   8     1384.83     1394.82     42.98 o 
   5   4   8     1461.45     1735.71     52.75 o 
   6   4   8      776.43      781.41     39.07 o 
  11   4   8       63.13       70.52      9.59 o 
  12   4   8      356.89      363.26     17.49 o 
  13   4   8      176.47      179.29     12.30 o 
  14   4   8      101.53      130.89     18.56 o 
 -14   5   8      165.52      206.10     18.56 o 
 -13   5   8      249.46      253.96     23.44 o 
 -12   5   8      307.59      293.03     27.35 o 
 -11   5   8      159.79      159.60     14.55 o 
 -10   5   8      242.35      266.66     25.40 o 
  -9   5   8      266.82      265.68     24.42 o 
  -8   5   8      494.32      498.15     30.28 o 
  -7   5   8     3059.83     2911.73     66.42 o 
  -6   5   8     2639.28     2325.67     73.26 o 
  -5   5   8     2673.16     2524.93     73.26 o 
  -4   5   8     1209.40     1275.04     28.73 o 
  -3   5   8      261.01      264.71     13.35 o 
  -2   5   8      390.48      464.94     27.35 o 
  -1   5   8     4095.63     4252.82     75.21 o 
   0   5   8    16955.30    16870.64    139.68 o 
   1   5   8     2793.47     2737.87     52.75 o 
   5   5   8     3282.98     3655.05     76.19 o 
  10   5   8      252.59      235.03     16.58 o 
  11   5   8      204.21      231.24     17.27 o 
  12   5   8      255.37      270.13     17.52 o 
  13   5   8      270.05      291.57     16.53 o 
 -13   6   8      150.12      150.42     16.60 o 
 -12   6   8      439.40      505.96     32.23 o 
 -11   6   8       67.95       91.82     19.54 o 
 -10   6   8      216.32      210.98     22.47 o 
  -9   6   8      125.58      123.07     18.56 o 
  -8   6   8      445.13      447.36     30.28 o 
  -7   6   8      599.47      576.29     32.23 o 
  -6   6   8     1117.18     1110.58     55.68 o 
  -5   6   8     1033.23     1020.72     52.75 o 
  -4   6   8      348.65      314.19     16.80 o 
  -3   6   8      254.48      329.73     29.79 o 
  -2   6   8      495.31      531.75     19.46 o 
  -1   6   8      760.48      903.33     23.93 o 
   0   6   8     3104.28     2872.66     64.47 o 
   1   6   8      164.83      250.05     18.56 o 
   3   6   8      373.83      322.33     19.54 o 
   6   6   8      701.35      669.08     42.00 o 
   9   6   8      110.31      124.40     12.07 o 
  10   6   8      248.89      233.95     16.91 o 
  11   6   8       66.90       65.41     12.07 o 
  12   6   8      469.48      509.42     22.10 o 
  13   6   8      172.53      152.37     17.58 o 
 -13   7   8       65.83       55.68     10.74 o 
 -12   7   8       86.58      104.51     15.63 o 
 -11   7   8      242.67      290.10     24.42 o 
 -10   7   8      651.04      656.72     86.93 o 
  -9   7   8      338.87      353.23     20.30 o 
  -8   7   8      400.62      357.50     28.33 o 
  -7   7   8      470.25      455.17     30.28 o 
  -6   7   8      770.52      791.18     49.81 o 
  -5   7   8      310.15      256.89     29.30 o 
  -4   7   8     2457.33     2492.67     48.41 o 
  -3   7   8      648.30      553.81     22.22 o 
  -2   7   8     1771.31     1715.10     36.29 o 
  -1   7   8     2623.44     2605.32     43.62 o 
   0   7   8      710.19      753.08     38.09 o 
   1   7   8     2379.53     2431.16     61.54 o 
   3   7   8      911.66      789.22     32.23 o 
   5   7   8      413.13      410.24     34.19 o 
   6   7   8      520.79      505.96     37.12 o 
   9   7   8      216.11      200.24     22.47 o 
  10   7   8      830.19      799.97     42.00 o 
  11   7   8      230.99      243.86     16.22 o 
  12   7   8       65.57       53.72     13.67 o 
  13   7   8       72.20       42.00      9.77 o 
 -10   8   8      192.94      190.47     20.51 o 
  -9   8   8      481.98      545.20     31.26 o 
  -8   8   8      312.25      311.62     18.98 o 
  -7   8   8       82.67       69.34     17.09 o 
  -6   8   8       49.84       30.28     13.67 o 
  -5   8   8     1735.08     1716.17     73.26 o 
  -4   8   8      748.14      721.04     27.62 o 
  -3   8   8     1856.47     1895.01     42.61 o 
  -2   8   8      845.05      707.81     25.57 o 
  -1   8   8       56.21       98.76     18.07 o 
   0   8   8      658.61      781.41     40.05 o 
   1   8   8      113.84      151.40     18.56 o 
   2   8   8      824.87      791.18     34.19 o 
   3   8   8     1762.52     1956.46     52.75 o 
   4   8   8      620.27      607.55     40.05 o 
   5   8   8     1784.62     1921.29     70.33 o 
   6   8   8      101.76       91.82     18.56 o 
   9   8   8      321.67      340.89     30.28 o 
  10   8   8      233.28      205.12     23.44 o 
  11   8   8      110.23       83.02     15.63 o 
  12   8   8       63.42       59.58     13.67 o 
 -10   9   8      107.33      130.89     18.56 o 
  -9   9   8      162.49      159.21     20.51 o 
  -8   9   8      273.88      271.43     21.49 o 
  -7   9   8      433.24      488.38     41.02 o 
  -6   9   8       77.64       51.77     14.65 o 
  -5   9   8      516.67      448.33     39.07 o 
  -4   9   8      468.95      494.29     23.65 o 
  -3   9   8      789.36      688.63     26.19 o 
  -2   9   8      808.22      746.25     27.21 o 
  -1   9   8     1064.01     1025.15     34.41 o 
   0   9   8      120.29      136.65     10.69 o 
   1   9   8      982.67     1011.93     49.81 o 
   2   9   8      743.86      770.30     40.54 o 
   3   9   8      745.26      745.56     27.69 o 
   4   9   8      460.89      488.38     37.12 o 
   5   9   8      681.84      624.15     42.00 o 
   6   9   8       73.06       66.81     10.56 o 
   7   9   8      422.44      415.12     28.33 o 
   9   9   8      165.96      226.61     26.37 o 
  10   9   8      176.40      215.86     23.44 o 
  11   9   8      107.71       80.09     14.65 o 
  -9  10   8      146.28      180.70     20.51 o 
  -8  10   8       42.18       59.58     14.65 o 
  -7  10   8      292.47      291.88     25.88 o 
  -6  10   8      691.34      736.48     39.07 o 
  -5  10   8      135.41      114.28     18.56 o 
  -4  10   8      101.72       62.48      9.75 o 
  -3  10   8       15.50        6.45      8.13 o 
  -2  10   8      418.91      452.89     23.44 o 
  -1  10   8     1017.14      950.32     30.51 o 
   0  10   8      804.54      784.03     23.14 o 
   1  10   8     1295.39     1319.20     46.88 o 
   2  10   8      277.83      345.12     28.33 o 
   3  10   8       13.71       24.17      9.30 o 
   4  10   8      115.58       85.96     18.56 o 
   5  10   8      195.76      157.41     13.07 o 
   6  10   8      672.41      672.01     35.16 o 
   7  10   8      243.64      202.19     20.51 o 
   8  10   8       77.01      181.68     26.37 o 
   9  10   8      119.14      175.82     23.44 o 
  10  10   8       13.67        0.98     12.70 o 
  11  10   8       12.58       -6.84     11.72 o 
  -7  11   8      146.62      164.10     19.54 o 
  -6  11   8       50.37       52.75     14.65 o 
  -5  11   8      217.86      231.49     22.47 o 
  -4  11   8      186.53      180.78     19.54 o 
  -3  11   8      153.67      126.98     16.60 o 
  -2  11   8       59.95       52.75     13.67 o 
  -1  11   8      422.47      461.61     17.95 o 
   0  11   8      582.79      538.33     18.84 o 
   1  11   8      509.24      593.72     20.58 o 
   2  11   8       39.17       52.17      6.79 o 
   3  11   8      148.29      145.29     10.52 o 
   4  11   8      206.07      226.06     15.53 o 
   5  11   8      285.78      314.43     17.60 o 
   6  11   8       85.01       67.40     14.65 o 
   7  11   8       77.25       36.14     11.72 o 
   8  11   8      133.34      203.17     25.40 o 
   9  11   8        6.21       30.28     13.67 o 
  10  11   8       19.75        8.79      9.77 o 
  -7  12   8       10.92        9.77      8.79 o 
  -3  12   8       91.53      113.30     14.65 o 
  -2  12   8       67.91       42.00     10.74 o 
  -1  12   8      112.58      111.19      9.32 o 
   0  12   8       24.85       40.76      5.99 o 
   1  12   8      103.87       93.87      7.51 o 
   2  12   8       90.49       86.37      7.51 o 
   3  12   8      129.86      161.20     14.16 o 
   4  12   8       56.20       51.07      9.30 o 
   5  12   8        7.41       11.58      7.33 o 
   6  12   8       65.68       71.80      9.30 o 
   8  12   8        8.01       42.00     14.65 o 
  -7  13   8        6.48       21.49      7.81 o 
  -6  13   8       10.41        9.77      8.79 o 
  -1  13   8       13.94       21.49     10.74 o 
   0  13   8       57.19       72.28     13.67 o 
   1  13   8        5.92       16.69      7.50 o 
   2  13   8       39.49       56.97      9.30 o 
   3  13   8       39.65       25.88      7.60 o 
   4  13   8      128.26      128.22     11.05 o 
   5  13   8      105.47       99.07      9.60 o 
   6  13   8        5.02       -8.79      6.84 o 
   7  13   8        5.96       32.23     12.70 o 
  -5  14   8       21.14       23.44      8.79 o 
  -4  14   8       29.24       31.26      9.77 o 
  -1  14   8        2.41        2.93      6.84 o 
   0  14   8       19.33       32.23      9.77 o 
   1  14   8       10.73       23.44      9.77 o 
   2  14   8       41.45       33.49      8.79 o 
   3  14   8       17.69       15.63      8.79 o 
   4  14   8       16.06       10.74      7.81 o 
   5  14   8       31.16       21.49      7.81 o 
   1   0   9     4238.81     4830.52     54.93 o 
   2   0   9     7494.38     7592.07     91.58 o 
   3   0   9     1927.95     1796.27     69.35 o 
   4   0   9     3302.28     3063.76     35.31 o 
   5   0   9     5723.03     5764.85    104.51 o 
   6   0   9       92.98      111.64      8.91 o 
   7   0   9       95.65      132.07     11.27 o 
   8   0   9     1524.74     1486.24     54.21 o 
   9   0   9     2004.59     1794.79     51.77 o 
  10   0   9     1682.14     1575.52     44.93 o 
  11   0   9      447.55      419.88     15.19 o 
  12   0   9      497.01      495.15     20.75 o 
  13   0   9       94.92      131.68     12.95 o 
  14   0   9        6.28       24.49      8.66 o 
 -14   1   9      225.42      229.54     22.47 o 
 -13   1   9      330.61      354.16     20.37 o 
 -12   1   9      110.25      139.90      9.89 o 
 -11   1   9      770.67      793.15     20.36 o 
 -10   1   9      602.35      541.13     28.33 o 
  -9   1   9      632.28      628.09     57.14 o 
  -8   1   9     1142.73     1033.90     33.21 o 
  -7   1   9     1219.58     1162.33     28.24 o 
  -6   1   9     2671.88     2814.94     98.16 o 
  -5   1   9     3387.84     3083.64     78.14 o 
  -4   1   9     1646.84     1786.50     33.21 o 
  -3   1   9    13304.13    13013.41     87.91 o 
  -2   1   9    15088.45    14784.42    473.73 o 
  -1   1   9     2986.74     2619.31     53.50 o 
   0   1   9    16496.86    17879.83     89.42 o 
   1   1   9     3842.47     3727.29     39.52 o 
   2   1   9    15927.21    15528.97     99.32 o 
   3   1   9    16851.61    16403.75    208.05 o 
   4   1   9     1519.81     1609.70     47.86 o 
   5   1   9     2304.43     2232.88     63.49 o 
   6   1   9     2090.42     2120.00     32.62 o 
   7   1   9     1464.47     1358.59     29.12 o 
   8   1   9     1223.50     1094.73     28.24 o 
   9   1   9      557.89      588.25     38.09 o 
  10   1   9     1082.03      994.34     36.14 o 
  11   1   9      955.79      894.52     27.67 o 
  12   1   9      128.88      165.81     13.21 o 
  13   1   9      269.20      280.06     15.81 o 
  14   1   9      312.51      301.82     26.37 o 
 -14   2   9      285.30      317.45     25.40 o 
 -13   2   9      431.05      479.59     33.21 o 
 -12   2   9      339.45      338.09     19.01 o 
 -11   2   9      495.86      527.84     19.40 o 
 -10   2   9       71.34       47.86     11.72 o 
  -9   2   9      253.11      291.47     21.49 o 
  -8   2   9     1361.74     1442.11    111.84 o 
  -7   2   9     2645.41     2623.28     43.85 o 
  -6   2   9     1492.37     1412.34     30.28 o 
  -5   2   9     1087.25     1196.60     21.97 o 
  -4   2   9     4244.94     3987.14     57.63 o 
  -3   2   9      917.70      918.16     26.37 o 
  -2   2   9     2285.61     2378.42     40.05 o 
  -1   2   9    14559.82    14121.29    104.02 o 
   0   2   9      658.09      568.48     39.07 o 
   1   2   9    13827.74    12773.37    141.19 o 
   2   2   9     1514.69     1581.38     62.51 o 
   3   2   9     1055.54     1081.28     34.19 o 
   4   2   9     3495.53     3246.76     67.40 o 
   5   2   9     2066.10     2285.62     62.51 o 
   6   2   9     2724.66     2632.56     36.56 o 
   7   2   9     3239.28     3070.26     60.07 o 
   8   2   9     1218.01     1235.87     49.81 o 
   9   2   9      324.31      327.22     20.51 o 
  11   2   9      421.07      476.27     19.54 o 
  12   2   9      215.66      202.85     13.78 o 
  13   2   9      381.18      427.09     24.14 o 
  14   2   9      332.70      378.98     28.33 o 
 -14   3   9      203.31      194.38     20.51 o 
 -13   3   9      593.55      560.66     36.14 o 
 -12   3   9      374.77      385.82     32.23 o 
 -11   3   9      922.90      837.92     29.10 o 
 -10   3   9      722.02      650.52     33.21 o 
  -9   3   9       55.21       71.30     14.65 o 
  -8   3   9     1141.47     1261.98     41.02 o 
  -7   3   9     3533.84     3544.47    208.05 o 
  -6   3   9     5673.00     5907.12    181.68 o 
  -5   3   9     5668.59     5914.14     80.09 o 
  -4   3   9      249.73      261.77     18.56 o 
  -3   3   9     1140.72     1100.81     34.19 o 
  -2   3   9     4925.22     5151.45     67.40 o 
  -1   3   9     6587.41     6755.79    116.23 o 
   0   3   9     9109.43     7763.04    129.75 o 
   1   3   9     5197.24     5164.14     55.68 o 
   2   3   9     3269.77     3255.89     47.83 o 
   3   3   9     1582.11     1581.38     42.00 o 
   4   3   9      459.61      583.13     29.30 o 
   5   3   9     6394.99     6969.20    107.44 o 
   6   3   9     4470.47     4865.25     98.65 o 
   7   3   9     3254.78     3047.50     84.00 o 
   8   3   9     1041.24     1152.58     56.65 o 
  11   3   9      869.61      816.59     25.10 o 
  12   3   9      412.86      440.16     18.81 o 
  13   3   9      494.65      481.20     24.84 o 
  14   3   9      170.90      193.40     20.51 o 
 -14   4   9       28.57       13.67      9.77 o 
 -13   4   9       91.21      106.47     18.56 o 
 -12   4   9      379.88      418.05     33.21 o 
 -11   4   9      256.84      253.20     17.36 o 
 -10   4   9      337.10      395.59     27.35 o 
  -9   4   9     1348.77     1393.84     47.86 o 
  -8   4   9      693.49      717.92     34.19 o 
  -7   4   9     2193.63     2284.65     55.68 o 
  -6   4   9     1986.01     1982.90     67.89 o 
  -5   4   9     1586.81     1558.91     50.79 o 
  -4   4   9     6751.41     6483.75     97.68 o 
  -3   4   9     6376.43     6161.42     89.86 o 
  -2   4   9     2469.76     2396.98     53.72 o 
  -1   4   9     1181.89     1283.47     36.14 o 
   0   4   9     1004.04     1012.90     31.26 o 
   1   4   9     1599.49     1727.89     37.12 o 
   2   4   9     2278.15     2297.35     40.05 o 
   3   4   9     4760.44     5084.05     74.23 o 
   4   4   9     8176.00     9283.15    111.35 o 
   5   4   9      709.35      760.90     36.14 o 
   6   4   9     1605.11     1723.99     57.63 o 
   7   4   9     2457.90     2586.47     77.16 o 
  10   4   9      110.37      145.72     13.76 o 
  11   4   9      301.42      319.16     16.49 o 
  12   4   9      357.69      375.05     17.49 o 
  13   4   9      142.66      153.46     11.59 o 
  14   4   9       37.36       58.61     14.65 o 
 -13   5   9       19.46       19.54     11.72 o 
 -12   5   9      181.70      176.79     22.47 o 
 -11   5   9      186.11      192.78     36.63 o 
 -10   5   9      865.39      852.71     40.05 o 
  -9   5   9      565.66      540.15     32.23 o 
  -8   5   9     1142.41     1091.04     43.95 o 
  -7   5   9      134.46      114.28     15.63 o 
  -6   5   9      537.84      509.87     35.16 o 
  -5   5   9     4159.84     4209.85     93.77 o 
  -4   5   9     7493.22     7863.92    122.10 o 
  -3   5   9      603.94      481.20     17.33 o 
  -2   5   9     3240.97     3083.64     67.40 o 
  -1   5   9     2623.53     2671.45     59.58 o 
   0   5   9     4479.59     5063.54     77.16 o 
   1   5   9     2539.05     2548.37     51.77 o 
   5   5   9     3285.30     3780.07     77.16 o 
  10   5   9      646.55      596.65     24.86 o 
  11   5   9      233.50      255.37     17.60 o 
  12   5   9      117.94      121.92     13.35 o 
  13   5   9       33.73       53.56     11.23 o 
 -13   6   9       62.91       75.21     13.67 o 
 -12   6   9      195.95      240.28     23.44 o 
 -11   6   9       23.84       48.84     15.63 o 
 -10   6   9     1059.47     1061.74     45.91 o 
  -9   6   9       95.57      103.76     12.37 o 
  -8   6   9      123.22      122.10     18.56 o 
  -7   6   9      310.70      339.91     26.37 o 
  -6   6   9       10.67       20.51     14.65 o 
  -5   6   9     1261.73     1131.09     54.70 o 
  -4   6   9     1773.88     1814.54     71.79 o 
  -3   6   9     3905.95     3754.47     51.47 o 
  -2   6   9     1698.38     1509.55     41.51 o 
  -1   6   9     1027.70      997.89     24.64 o 
   0   6   9     4076.87     4997.12     84.98 o 
   1   6   9      642.52      582.15     28.33 o 
   6   6   9      123.89      126.00     21.49 o 
   9   6   9      288.33      318.89     18.22 o 
  10   6   9     1073.93     1083.77     32.76 o 
  11   6   9       75.67      101.81     12.37 o 
  12   6   9      193.42      224.69     15.89 o 
  13   6   9       52.31       57.98     13.19 o 
 -13   7   9      166.20      172.89     14.65 o 
 -12   7   9      105.38      112.33     15.63 o 
 -11   7   9      104.21      114.28     17.58 o 
 -10   7   9       61.12      105.61     13.33 o 
  -9   7   9      187.49      195.09     15.44 o 
  -8   7   9     1186.03     1175.05     48.84 o 
  -7   7   9     1518.94     1606.77     54.70 o 
  -6   7   9      591.41      546.01     42.00 o 
  -5   7   9     1581.96     1608.73     69.35 o 
  -4   7   9      148.79      139.69     26.37 o 
  -3   7   9      697.16      745.52     25.28 o 
  -2   7   9       10.93       16.52      7.50 o 
  -1   7   9     2301.38     2591.45     43.18 o 
   0   7   9     1976.12     2075.62     60.56 o 
   1   7   9     2090.69     2352.04     60.56 o 
   2   7   9       59.87       93.77     14.65 o 
   5   7   9     1610.80     1696.64     65.44 o 
   6   7   9      686.15      749.18     43.95 o 
   9   7   9      233.82      208.05     23.44 o 
  10   7   9       65.84       86.93     17.58 o 
  11   7   9      113.73      109.49     11.74 o 
  12   7   9       74.54       76.66     10.00 o 
  13   7   9      136.68       95.72     12.70 o 
 -10   8   9       17.28       29.30     12.70 o 
  -9   8   9      401.25      449.67     22.07 o 
  -8   8   9       43.70       36.29      9.30 o 
  -7   8   9      546.57      491.83     43.47 o 
  -6   8   9      197.79      212.93     28.33 o 
  -5   8   9      880.38      849.78     52.75 o 
  -4   8   9      460.74      429.46     21.50 o 
  -3   8   9      108.98      101.07     11.92 o 
  -2   8   9      505.95      524.36     21.81 o 
  -1   8   9     2964.54     2920.97     48.80 o 
   0   8   9     1541.98     1571.46     34.97 o 
   1   8   9     2843.49     2732.00     69.35 o 
   2   8   9      515.14      638.80     30.28 o 
   4   8   9      337.48      327.22     31.26 o 
   5   8   9     1132.16     1238.53     57.63 o 
   6   8   9      145.71      136.75     21.49 o 
   9   8   9      451.65      462.01     33.21 o 
  10   8   9        9.28        0.98     12.70 o 
  11   8   9       13.46      -24.91     16.60 o 
  12   8   9      108.83      120.14     15.63 o 
 -10   9   9      261.25      253.96     21.49 o 
  -9   9   9       83.12       89.86     17.58 o 
  -8   9   9       78.17       80.28     11.68 o 
  -7   9   9      295.61      358.45     43.95 o 
  -6   9   9      544.24      537.16     26.26 o 
  -5   9   9      699.58      643.69     45.91 o 
  -4   9   9      170.21      144.14     20.02 o 
  -3   9   9      612.47      539.08     23.65 o 
  -2   9   9      614.80      607.90     24.64 o 
  -1   9   9      292.78      271.63     14.50 o 
   0   9   9      298.45      296.22     17.10 o 
   1   9   9      451.78      468.85     35.16 o 
   2   9   9      520.89      515.24     23.00 o 
   3   9   9      572.18      594.85     41.02 o 
   4   9   9      142.90      184.61     23.44 o 
   5   9   9      661.11      598.76     40.05 o 
   6   9   9      400.84      405.79     26.86 o 
   7   9   9      213.40      202.19     20.51 o 
   8   9   9       13.08       21.49     15.63 o 
   9   9   9       86.39      112.33     20.51 o 
  10   9   9      246.27      259.82     24.42 o 
  11   9   9      102.36       84.98     14.65 o 
  -9  10   9       83.56      120.14     17.58 o 
  -8  10   9       79.61       75.21     16.60 o 
  -7  10   9       99.55      130.17     22.95 o 
  -6  10   9      126.44      110.37     18.56 o 
  -5  10   9      357.57      331.12     26.37 o 
  -4  10   9      477.25      402.46     29.30 o 
  -3  10   9      282.87      277.31     17.60 o 
  -2  10   9      255.85      214.19     15.96 o 
  -1  10   9      107.10      146.87     20.02 o 
   0  10   9       11.23       12.90      8.20 o 
   1  10   9       41.29       72.93     13.19 o 
   2  10   9      160.03      200.84     45.42 o 
   3  10   9      268.03      253.96     27.35 o 
   4  10   9      301.05      240.56     13.50 o 
   5  10   9      270.71      243.31     15.53 o 
   6  10   9      163.04      147.49     18.56 o 
   7  10   9      138.53      126.00     16.60 o 
   8  10   9       88.52      197.31     26.37 o 
   9  10   9       39.47       48.84     16.60 o 
  10  10   9      113.90      104.51     16.60 o 
  -8  11   9      119.36      125.03     18.56 o 
  -7  11   9       29.26       47.86     14.65 o 
  -6  11   9       72.09       63.49     14.65 o 
  -5  11   9       62.95       56.65     14.65 o 
  -4  11   9      198.75      163.12     19.54 o 
  -3  11   9      170.25      140.65     16.60 o 
  -2  11   9       82.31       74.23     13.67 o 
  -1  11   9       25.72       31.78      8.90 o 
   0  11   9      111.29      116.85      8.39 o 
   1  11   9       66.62       72.59      7.44 o 
   2  11   9       61.85       57.60      6.65 o 
   3  11   9      138.49      136.32     12.76 o 
   4  11   9      264.47      229.07     15.53 o 
   5  11   9       65.88       46.66      8.98 o 
   6  11   9       83.25       67.40     14.65 o 
   8  11   9      148.51      235.40     25.40 o 
   9  11   9       31.30       58.61     14.65 o 
  -7  12   9       41.33       38.09      9.77 o 
  -5  12   9       85.83       93.77     14.65 o 
  -4  12   9       13.19       32.23     11.72 o 
  -3  12   9      143.08      154.33     16.60 o 
  -2  12   9      139.10      160.19     16.60 o 
  -1  12   9       84.71       89.42      8.47 o 
   0  12   9       87.31       75.96      8.36 o 
   1  12   9      142.23      151.63      8.99 o 
   2  12   9      170.29      203.47     15.19 o 
   3  12   9      101.59      116.09     18.56 o 
   4  12   9       44.35       43.24     15.14 o 
   5  12   9       63.69       61.62     12.21 o 
   6  12   9       10.52        2.93      7.81 o 
   8  12   9       49.25      122.10     17.58 o 
  -7  13   9       38.26       50.79      8.79 o 
  -6  13   9       11.22       10.74      8.79 o 
  -1  13   9       59.57       66.42     12.70 o 
   0  13   9       78.17       61.54     12.70 o 
   1  13   9       40.14       37.09      7.92 o 
   2  13   9       32.31       22.88      7.23 o 
   3  13   9       11.51        9.72     11.23 o 
   4  13   9       13.40        8.79      6.91 o 
   5  13   9       81.20       79.12     11.72 o 
   6  13   9       26.14       15.63      6.84 o 
   7  13   9       41.62       89.86     13.67 o 
  -5  14   9       14.25       17.58      7.81 o 
  -4  14   9       20.69       33.21      9.77 o 
  -1  14   9       27.98       22.47      7.81 o 
   0  14   9       37.77       54.70     10.74 o 
   1  14   9       20.12        5.86      7.81 o 
   2  14   9       26.49       33.21      9.77 o 
   3  14   9        1.38       -3.91      7.81 o 
   4  14   9       12.04        6.84      6.84 o 
   5  14   9       13.89        5.86      5.86 o 
   0   0  10    12191.34    12030.78    138.70 o 
   1   0  10     7223.48     8163.78    110.37 o 
   2   0  10     1538.28     2072.60     32.48 o 
   3   0  10     6059.81     6488.35     55.17 o 
   4   0  10     1954.95     1985.83     41.51 o 
   5   0  10     1085.84     1124.25     47.86 o 
   6   0  10      760.34      838.27     21.46 o 
   7   0  10     6020.92     5755.10     60.53 o 
   8   0  10     1052.87     1114.05     29.12 o 
   9   0  10      721.45      697.05     24.85 o 
  10   0  10       11.11       37.12     11.72 o 
  11   0  10       27.47       26.82      6.36 o 
  12   0  10      288.62      301.69     17.02 o 
  13   0  10      744.59      801.88     28.91 o 
  14   0  10      279.78      328.08     17.52 o 
 -14   1  10      329.30      358.47     25.40 o 
 -13   1  10      585.38      594.36     25.55 o 
 -12   1  10      187.28      205.97     11.54 o 
 -11   1  10      391.33      357.51     14.29 o 
 -10   1  10     1188.14     1093.00     38.09 o 
  -9   1  10      355.74      397.55     26.86 o 
  -8   1  10      866.72      808.44     38.09 o 
  -7   1  10     2755.75     2626.91     42.58 o 
  -6   1  10     1357.28     1272.12     51.28 o 
  -5   1  10     2728.62     2644.10     73.26 o 
  -4   1  10      890.57      872.25     24.42 o 
  -3   1  10    10430.68     9976.65     79.12 o 
  -2   1  10    10106.39    10984.09     67.88 o 
  -1   1  10     4387.11     4468.79     32.16 o 
   0   1  10    29319.74    30048.29    165.56 o 
   1   1  10     2689.03     2766.21     29.12 o 
   2   1  10     9407.22    10349.27     89.08 o 
   3   1  10     9721.12     9568.51     98.65 o 
   4   1  10     1281.09     1208.26     42.98 o 
   5   1  10     2917.81     3185.22     76.19 o 
   6   1  10     1001.34     1035.01     33.21 o 
   7   1  10     2583.80     2497.69     39.30 o 
   8   1  10     1279.71     1218.42     29.88 o 
   9   1  10      291.04      301.88     17.08 o 
  10   1  10     1268.35     1131.09     38.09 o 
  11   1  10      222.30      198.59     13.20 o 
  12   1  10      220.28      215.03     18.98 o 
  13   1  10      544.02      527.74     46.88 o 
  14   1  10      275.23      308.66     26.37 o 
 -14   2  10       51.02       42.00     13.67 o 
 -13   2  10       50.21       59.58     17.58 o 
 -12   2  10      276.70      288.75     17.60 o 
 -11   2  10      460.61      472.35     18.37 o 
 -10   2  10      866.93      816.57     35.16 o 
  -9   2  10     1065.63     1064.04     47.37 o 
  -8   2  10      927.33      984.83     29.53 o 
  -7   2  10     1160.57     1197.27     46.40 o 
  -6   2  10     1859.75     1951.83     35.56 o 
  -5   2  10     2555.47     2605.93     32.96 o 
  -4   2  10    11082.74    11922.36    102.56 o 
  -3   2  10    10233.60    11384.17     95.72 o 
  -2   2  10     5728.29     5645.69     63.49 o 
  -1   2  10     5379.20     5519.62     92.30 o 
   0   2  10     1712.90     1778.99     21.32 o 
   1   2  10     3780.55     3692.33     35.15 o 
   2   2  10     5879.39     5706.91     71.21 o 
   3   2  10     8302.60     8725.50     59.22 o 
   4   2  10     8300.67     8532.02    110.37 o 
   5   2  10     2543.10     2634.33     68.37 o 
   6   2  10     1736.38     1713.39     31.74 o 
   7   2  10     1526.25     1645.00     61.05 o 
   8   2  10     1222.86     1233.11     65.93 o 
   9   2  10      797.75      777.52     34.19 o 
  11   2  10      190.56      206.03     13.78 o 
  12   2  10      298.18      304.99     16.08 o 
  13   2  10       18.44       22.81     13.67 o 
  14   2  10       82.71       83.02     17.58 o 
 -14   3  10      143.44       96.70     15.63 o 
 -13   3  10      125.51      142.61     21.49 o 
 -12   3  10      118.13      142.61     22.47 o 
 -11   3  10     1321.06     1174.80     34.47 o 
 -10   3  10      513.39      498.15     29.30 o 
  -9   3  10     2010.09     1832.41     51.77 o 
  -8   3  10     1725.89     1715.19     46.88 o 
  -7   3  10      165.26      214.80     16.60 o 
  -6   3  10      203.29      258.22     15.52 o 
  -5   3  10      919.32     1294.82     32.31 o 
  -4   3  10     7229.52     7135.25     89.86 o 
  -3   3  10     3316.61     3263.36     57.63 o 
  -2   3  10     3134.66     3042.62     52.75 o 
  -1   3  10      557.38      462.06     23.93 o 
   0   3  10     4002.37     3723.42     51.77 o 
   1   3  10     1038.30     1038.59     65.93 o 
   2   3  10     3198.40     3053.96     32.86 o 
   3   3  10     3019.53     3048.48     58.61 o 
   4   3  10     8113.51     8377.69    107.44 o 
   5   3  10      394.27      669.08     34.19 o 
   6   3  10      140.47      181.68     22.47 o 
   7   3  10      114.11      147.49     22.47 o 
   8   3  10     1735.25     1805.06     69.35 o 
  11   3  10     1293.27     1196.23     30.00 o 
  12   3  10      117.31      142.84     12.19 o 
  13   3  10      166.93      163.41     16.58 o 
  14   3  10      110.62       95.72     16.60 o 
 -14   4  10      139.57      104.51     14.65 o 
 -13   4  10      159.36      143.58     20.51 o 
 -12   4  10      280.00      291.08     28.33 o 
 -11   4  10      467.17      439.39     22.25 o 
 -10   4  10      298.68      341.87     25.40 o 
  -9   4  10      534.60      566.52     32.23 o 
  -8   4  10      260.09      265.68     22.47 o 
  -7   4  10     2427.88     2664.61     60.56 o 
  -6   4  10     1078.21     1043.90     33.70 o 
  -5   4  10     1665.75     1611.66     51.77 o 
  -4   4  10     3438.66     3559.32     73.26 o 
  -3   4  10     1381.90     1373.33     42.98 o 
  -2   4  10     2372.74     2058.04     49.81 o 
  -1   4  10     2512.72     2746.66     53.72 o 
   0   4  10     8087.47     8798.68     89.86 o 
   1   4  10     1487.85     1719.10     38.09 o 
   2   4  10     2738.78     2493.67     42.98 o 
   3   4  10     1195.06     1227.79     37.12 o 
   4   4  10     3460.14     3962.73     73.26 o 
   5   4  10     1943.39     2276.83     61.54 o 
   6   4  10     1346.81     1399.70     52.75 o 
   7   4  10     2692.52     2742.75     78.14 o 
  10   4  10      367.77      404.77     20.69 o 
  11   4  10      471.87      481.44     19.65 o 
  12   4  10      257.17      269.14     15.06 o 
  13   4  10      178.01      166.06     11.91 o 
  14   4  10      128.16      147.49     17.58 o 
 -13   5  10      173.29      191.45     20.51 o 
 -12   5  10      104.33      128.93     20.51 o 
 -11   5  10      380.59      384.25     29.30 o 
 -10   5  10       43.91       76.19     16.60 o 
  -9   5  10       13.29       20.51     12.70 o 
  -8   5  10     1270.14     1258.07     46.88 o 
  -7   5  10      665.60      749.18     35.16 o 
  -6   5  10      727.54      547.96     35.16 o 
  -5   5  10       85.71      137.72     19.54 o 
  -4   5  10      338.02      384.84     29.30 o 
  -3   5  10      494.00      511.89     18.04 o 
  -2   5  10     1000.98     1077.37     41.02 o 
  -1   5  10     4267.87     4284.08     75.21 o 
   0   5  10     6273.39     5599.78     81.07 o 
   1   5  10     3897.38     3751.74     62.51 o 
   5   5  10      198.90      194.38     19.54 o 
   6   5  10     1034.29     1064.67     45.91 o 
  10   5  10       38.31       47.31     15.14 o 
  11   5  10      236.63      251.12     17.23 o 
  12   5  10       61.94       80.11     11.05 o 
  13   5  10      163.83      170.98     13.07 o 
 -13   6  10      140.88      159.21     16.60 o 
 -12   6  10       99.96      104.51     17.58 o 
 -11   6  10      208.96      238.33     25.40 o 
 -10   6  10       25.59       42.00     14.65 o 
  -9   6  10      156.18      173.63     14.45 o 
  -8   6  10     1084.93     1278.58     49.81 o 
  -7   6  10     1471.72     1440.72     50.79 o 
  -6   6  10     2227.73     2073.67     75.21 o 
  -5   6  10     1296.46     1232.67     56.65 o 
  -4   6  10     1297.94     1110.64     29.97 o 
  -3   6  10      247.61      240.68     14.16 o 
  -2   6  10     1751.76     1756.36     36.14 o 
  -1   6  10     3850.97     3768.71     74.23 o 
   0   6  10      478.19      592.31     31.26 o 
   1   6  10     4014.55     3887.51     71.30 o 
   9   6  10      107.67      113.30     17.58 o 
  10   6  10       43.10       64.05     16.12 o 
  11   6  10      260.30      283.44     17.60 o 
  12   6  10      130.64      135.31     12.76 o 
  13   6  10      185.11      184.92     18.07 o 
 -12   7  10        9.66       27.35     11.72 o 
 -11   7  10      103.36      102.56     16.60 o 
 -10   7  10      239.36      259.91     36.63 o 
  -9   7  10      146.20      125.78     13.45 o 
  -8   7  10      106.25      117.27     14.45 o 
  -7   7  10      317.03      336.98     27.35 o 
  -6   7  10      896.17      807.78     50.79 o 
  -5   7  10     1010.46      875.18     51.77 o 
  -4   7  10     1259.85     1222.64     33.42 o 
  -3   7  10      227.98      154.97     12.83 o 
  -2   7  10     1521.49     1426.71     33.53 o 
  -1   7  10     1362.14     1461.18     52.75 o 
   0   7  10      400.36      515.28     21.49 o 
   1   7  10     1301.16     1409.47     47.86 o 
   6   7  10      858.43      811.69     45.91 o 
   8   7  10      143.63      131.86     18.56 o 
   9   7  10      264.34      233.45     24.42 o 
  10   7  10      154.97      151.40     20.51 o 
  11   7  10      124.89      116.66     18.07 o 
  12   7  10       18.11       39.18      7.92 o 
 -12   8  10       93.46      101.58     11.72 o 
 -11   8  10      121.29      140.65     16.60 o 
 -10   8  10      296.43      325.26     25.40 o 
  -9   8  10      372.81      388.33     20.69 o 
  -8   8  10      210.53      208.63     15.89 o 
  -7   8  10      278.76      249.78     17.66 o 
  -6   8  10       73.20       56.65     16.60 o 
  -5   8  10      737.79      753.08     49.81 o 
  -4   8  10      784.61      761.46     27.82 o 
  -3   8  10      776.96      760.80     27.42 o 
  -2   8  10      831.97      708.77     25.57 o 
  -1   8  10      244.64      241.75     15.48 o 
   0   8  10      137.79      179.62     13.35 o 
   1   8  10      431.93      411.22     28.33 o 
   5   8  10     1007.59     1066.62     52.75 o 
   6   8  10       35.69       25.40     13.67 o 
   8   8  10      217.57      229.54     25.40 o 
   9   8  10      427.27      453.22     33.21 o 
  10   8  10      265.59      280.33     25.40 o 
  11   8  10       96.43       77.16     14.65 o 
  12   8  10       98.21      116.23     15.63 o 
 -10   9  10       15.09       38.09     12.70 o 
  -9   9  10      157.02      141.63     18.56 o 
  -8   9  10      148.94      135.07     25.40 o 
  -7   9  10      115.42      156.57     28.33 o 
  -6   9  10      490.06      516.71     33.21 o 
  -5   9  10       87.83       70.33     17.58 o 
  -4   9  10      231.45      214.56     24.42 o 
  -3   9  10     1092.93      982.97     31.90 o 
  -2   9  10     1026.64     1063.85     32.38 o 
  -1   9  10      692.92      754.16     26.05 o 
   0   9  10       41.34       42.42      8.98 o 
   1   9  10      761.62      822.43     34.19 o 
   3   9  10     1376.84     1306.91     58.61 o 
   4   9  10      154.93      168.00     23.44 o 
   5   9  10       20.45       20.51     13.67 o 
   6   9  10      361.39      380.94     27.35 o 
   7   9  10      134.70      114.28     15.63 o 
   8   9  10      170.38      176.79     23.44 o 
   9   9  10      139.80      179.72     23.44 o 
  10   9  10       35.62       47.86     15.63 o 
  11   9  10      153.34      129.91     15.63 o 
  -9  10  10      109.42      144.56     17.58 o 
  -8  10  10       77.35      100.61     17.58 o 
  -7  10  10      221.06      245.30     51.28 o 
  -6  10  10      252.98      268.61     24.42 o 
  -5  10  10      196.17      170.93     20.51 o 
  -4  10  10      261.20      233.96     19.05 o 
  -3  10  10       26.30       33.21      8.45 o 
  -2  10  10       36.56       34.64      8.90 o 
  -1  10  10      369.85      356.08     19.54 o 
   0  10  10       74.44      114.85     15.56 o 
   1  10  10      583.16      624.60     31.42 o 
   2  10  10        6.01        5.86     11.72 o 
   3  10  10       23.15       47.86     17.58 o 
   4  10  10      282.33      263.69     16.22 o 
   5  10  10      293.43      236.29     15.53 o 
   6  10  10      295.91      277.40     23.44 o 
   8  10  10       77.50      185.58     25.40 o 
   9  10  10      100.50      165.07     21.49 o 
  10  10  10        1.86      -13.67     12.70 o 
  -8  11  10       74.32       95.72     15.63 o 
  -7  11  10      134.67      181.68     19.54 o 
  -6  11  10       91.65       79.12     15.63 o 
  -5  11  10       45.82       50.79     13.67 o 
  -4  11  10       25.69       23.44     10.74 o 
  -3  11  10       45.80       33.21     10.74 o 
  -2  11  10      163.48      148.47     16.60 o 
  -1  11  10      310.81      384.06     18.91 o 
   0  11  10      562.76      478.29     17.53 o 
   1  11  10      315.81      367.50     23.93 o 
   2  11  10      138.75      137.49     13.07 o 
   3  11  10       33.77       37.12      9.28 o 
   4  11  10       28.14       23.57      8.30 o 
   5  11  10       77.47       75.83     10.36 o 
   6  11  10       95.39       67.02     10.74 o 
   8  11  10       85.95      139.68     21.49 o 
   9  11  10        7.49        8.79     11.72 o 
  -7  12  10       34.89       36.14      9.77 o 
  -5  12  10       23.60       33.21     12.70 o 
  -4  12  10      126.29      115.26     15.63 o 
  -2  12  10      148.84      150.42     16.60 o 
  -1  12  10      125.72      110.54      8.75 o 
   0  12  10        2.65        7.23      6.31 o 
   1  12  10      123.75      109.19     11.68 o 
   2  12  10      211.21      209.46     14.84 o 
   3  12  10      167.53      165.90     16.60 o 
   4  12  10      135.56      110.51     11.05 o 
   5  12  10        6.53       -3.35     10.74 o 
   6  12  10       36.89       38.09      9.77 o 
   8  12  10       12.63       22.47     12.70 o 
  -7  13  10        5.73        8.79      6.84 o 
  -6  13  10       25.05       25.40      8.79 o 
  -1  13  10       28.57       22.47      9.77 o 
   0  13  10       71.82       79.12     13.67 o 
   1  13  10       18.84       20.09      7.03 o 
   2  13  10       26.50       26.09      7.23 o 
   3  13  10       74.45       63.39      8.61 o 
   4  13  10      158.18      157.26     16.60 o 
   5  13  10       60.84       55.68     10.74 o 
   6  13  10       19.84       23.44      7.81 o 
   7  13  10        6.11       32.23     11.72 o 
  -4  14  10       28.08       42.98      9.77 o 
  -1  14  10        9.41        6.84      6.84 o 
   0  14  10        0.70       -0.98      7.81 o 
   1  14  10       23.15       18.56      8.79 o 
   2  14  10       60.15       64.47     10.74 o 
   3  14  10        6.41        3.91      6.84 o 
   4  14  10       17.31        4.88      6.84 o 
   1   0  11      764.74      674.89     17.03 o 
   2   0  11    11201.80    11234.62     56.95 o 
   3   0  11     2106.42     2279.28     26.94 o 
   4   0  11      319.25      312.56     14.65 o 
   5   0  11     4314.26     4029.15     89.86 o 
   6   0  11      421.56      441.26     28.81 o 
   7   0  11      479.80      578.94     22.95 o 
   8   0  11      135.25      103.04     15.63 o 
   9   0  11     1631.30     1380.52     51.77 o 
  10   0  11     3278.34     2969.36     61.54 o 
  11   0  11      158.90      123.46      8.97 o 
  12   0  11     1259.26     1072.04     32.82 o 
  13   0  11       25.69       24.94     10.29 o 
  14   0  11       66.92       93.57     10.99 o 
 -14   1  11      135.82      154.33     17.58 o 
 -13   1  11       24.02       32.17     10.29 o 
 -12   1  11      236.97      250.30     13.78 o 
 -11   1  11      350.89      351.66     14.10 o 
 -10   1  11      360.12      337.36     39.07 o 
  -9   1  11      628.09      576.09     28.81 o 
  -8   1  11     1837.02     1806.14     46.88 o 
  -7   1  11     2171.15     2000.28     64.95 o 
  -6   1  11      468.37      357.81     15.43 o 
  -5   1  11     7478.72     7416.56    126.98 o 
  -4   1  11      768.32      665.18     23.44 o 
  -3   1  11     2800.16     3134.43     46.88 o 
  -2   1  11      219.21      306.39     10.36 o 
  -1   1  11     4273.20     4420.80     60.46 o 
   0   1  11      101.10       95.11      6.31 o 
   1   1  11     2880.53     3013.54     22.77 o 
   2   1  11      933.11     1161.16     23.20 o 
   3   1  11     3290.08     3858.47    104.51 o 
   4   1  11     1131.17      996.06     22.03 o 
   5   1  11     7379.89     7785.77    121.12 o 
   6   1  11     1059.59      956.57     41.51 o 
   7   1  11     2222.39     2015.16    104.51 o 
   8   1  11     1360.36     1304.88     83.02 o 
   9   1  11      276.01      264.94     16.20 o 
  10   1  11      573.98      551.87     27.35 o 
  11   1  11      377.91      387.99     17.51 o 
  12   1  11      189.64      190.56     18.98 o 
  13   1  11       11.23       24.42     14.65 o 
  14   1  11      133.75      153.35     19.54 o 
 -14   2  11       53.42       54.70     12.70 o 
 -13   2  11      343.45      380.94     29.30 o 
 -12   2  11      448.56      401.45     31.26 o 
 -11   2  11      347.77      334.26     18.54 o 
 -10   2  11      264.21      232.47     19.54 o 
  -9   2  11      178.57      213.04     15.20 o 
  -8   2  11     1074.86     1069.35     30.53 o 
  -7   2  11     2573.03     2710.67     45.61 o 
  -6   2  11     5443.89     5674.45     61.57 o 
  -5   2  11     3288.56     3277.28     46.45 o 
  -4   2  11     2255.19     2364.74     46.88 o 
  -3   2  11     3169.39     3324.90     53.72 o 
  -2   2  11     2783.86     2893.17     46.88 o 
  -1   2  11     6474.93     6671.96    187.54 o 
   0   2  11     4231.74     5047.72     38.95 o 
   1   2  11     6372.73     6363.59     39.64 o 
   2   2  11     2860.88     2771.77     27.92 o 
   3   2  11     3956.02     4108.19     42.69 o 
   4   2  11     3074.29     3174.48     68.37 o 
   5   2  11     3265.57     3388.39     78.14 o 
   6   2  11     5719.45     6115.51    113.30 o 
   7   2  11     2722.54     2946.89     84.98 o 
   8   2  11      907.14      879.71     31.74 o 
   9   2  11      141.25      157.26     12.56 o 
  11   2  11      245.99      258.72     14.89 o 
  12   2  11      526.21      463.83     19.36 o 
  13   2  11      413.53      469.82     34.19 o 
  14   2  11       62.39       79.12     16.60 o 
 -14   3  11      143.91      157.26     17.58 o 
 -13   3  11      107.53       98.65     18.56 o 
 -12   3  11      356.09      345.77     30.28 o 
 -11   3  11       23.91       46.26     10.56 o 
 -10   3  11      404.79      382.89     26.37 o 
  -9   3  11      375.62      431.73     26.37 o 
  -8   3  11      511.45      500.10     26.37 o 
  -7   3  11     1444.40     1534.86     36.39 o 
  -6   3  11     2284.40     2610.97     79.61 o 
  -5   3  11     1669.58     1793.63     47.37 o 
  -4   3  11      319.05      374.10     21.49 o 
  -3   3  11     4105.02     4263.57     67.40 o 
  -2   3  11     4590.48     4664.04     66.42 o 
  -1   3  11      449.03      484.47     20.51 o 
   0   3  11    10252.55     9814.51     86.93 o 
   1   3  11      451.01      409.14     16.10 o 
   2   3  11     4503.27     4510.55     41.07 o 
   3   3  11     4307.94     4395.43     71.30 o 
   4   3  11      212.69      260.80     21.49 o 
   5   3  11     1935.41     2110.78     60.56 o 
   6   3  11     2613.00     3029.92     79.12 o 
   7   3  11     1287.49     1192.63     53.72 o 
   8   3  11     1046.28     1062.72     54.70 o 
  10   3  11      417.00      397.54     31.26 o 
  11   3  11       10.16       27.96      8.88 o 
  12   3  11      391.94      419.83     17.93 o 
  13   3  11      134.64      155.31     21.49 o 
  14   3  11      165.71      225.63     21.49 o 
 -14   4  11       50.87       40.05     10.74 o 
 -13   4  11      310.10      304.75     26.37 o 
 -12   4  11      388.24      368.24     30.28 o 
 -11   4  11       54.81       61.51     10.79 o 
 -10   4  11      174.79      202.19     20.51 o 
  -9   4  11      462.95      443.45     28.33 o 
  -8   4  11      584.34      544.06     29.30 o 
  -7   4  11     1231.33     1300.07     42.98 o 
  -6   4  11     1099.37     1103.80     71.79 o 
  -5   4  11     1321.08     1259.05     45.91 o 
  -4   4  11     1669.68     1407.51     45.91 o 
  -3   4  11      212.09      180.70     15.63 o 
  -2   4  11     9010.36     8890.49    103.54 o 
  -1   4  11     5135.22     5182.70     74.23 o 
   0   4  11     9878.12    10373.22     98.65 o 
   1   4  11     3427.64     3436.25     54.70 o 
   2   4  11     8653.38     9004.77     83.02 o 
   3   4  11      699.32      796.06     31.26 o 
   4   4  11      837.86      763.83     33.21 o 
   5   4  11     1636.57     1891.99     56.65 o 
   6   4  11     1041.55     1054.90     46.88 o 
   7   4  11     1215.18     1255.14     53.72 o 
  10   4  11      139.94      137.15     13.35 o 
  11   4  11       61.11       84.89     12.20 o 
  12   4  11      554.61      534.97     19.79 o 
  13   4  11      247.95      276.42     24.42 o 
  14   4  11       47.41       86.93     14.65 o 
 -13   5  11       73.82       78.14     14.65 o 
 -12   5  11       66.57       89.86     18.56 o 
 -11   5  11      949.16      971.81     41.51 o 
 -10   5  11      627.66      598.76     34.19 o 
  -9   5  11      617.18      641.73     35.16 o 
  -8   5  11      486.78      514.75     31.26 o 
  -7   5  11       46.82       37.12     12.70 o 
  -6   5  11       32.74       21.49     10.74 o 
  -5   5  11     2079.29     1926.18     63.49 o 
  -4   5  11      811.41      848.81     41.02 o 
  -3   5  11     4857.28     4557.67     51.66 o 
  -2   5  11     1670.46     1666.33    105.49 o 
  -1   5  11     2399.01     2409.67     57.63 o 
   0   5  11      300.13      295.96     20.51 o 
   1   5  11     1840.52     1805.06     43.95 o 
   2   5  11     1736.62     1794.31     42.00 o 
   6   5  11        8.26       29.30     13.67 o 
  10   5  11      487.54      462.96     21.75 o 
  11   5  11      694.44      723.06     31.74 o 
  12   5  11       75.90      103.29     12.37 o 
  13   5  11      101.28      111.12     11.72 o 
 -13   6  11       43.32       40.05     11.72 o 
 -12   6  11      172.66      204.14     21.49 o 
 -11   6  11      405.49      438.57     32.23 o 
 -10   6  11      758.07      693.50     37.12 o 
  -9   6  11      108.45      115.49     13.07 o 
  -8   6  11      664.40      695.45     38.09 o 
  -7   6  11     1169.48     1143.79     45.91 o 
  -6   6  11      705.70      630.01     42.00 o 
  -5   6  11      700.92      686.66     42.98 o 
  -4   6  11     1232.59     1155.51     52.75 o 
  -3   6  11     1730.31     1575.32     34.14 o 
  -2   6  11     1239.08     1245.02     30.77 o 
  -1   6  11      266.05      266.19     14.07 o 
   0   6  11     3120.22     3517.32     72.28 o 
   1   6  11      189.35      147.49     15.63 o 
   9   6  11       39.20       32.23     11.72 o 
  10   6  11      744.77      719.34     26.53 o 
  11   6  11      418.73      448.05     21.06 o 
  12   6  11      181.13      179.39     13.45 o 
  13   6  11       58.31       53.46     20.51 o 
 -12   7  11       66.89       65.44     12.70 o 
 -11   7  11      100.78      122.10     17.58 o 
 -10   7  11       63.62      102.56     17.58 o 
  -9   7  11       68.80       83.10     11.38 o 
  -8   7  11     1004.40     1106.23     34.18 o 
  -7   7  11       34.09       28.33     12.70 o 
  -6   7  11      599.56      484.47     39.07 o 
  -5   7  11      272.81      271.54     30.28 o 
  -4   7  11       17.11       22.47     14.65 o 
  -3   7  11     1071.31      988.12     29.25 o 
  -2   7  11       79.22       80.01     11.72 o 
  -1   7  11      866.81      959.80     26.99 o 
   0   7  11     1844.45     1892.97     57.63 o 
   1   7  11      538.27      625.13     32.23 o 
   6   7  11      596.95      610.48     40.05 o 
   8   7  11      833.76      872.25     43.95 o 
   9   7  11      105.30      146.51     20.51 o 
  10   7  11       25.76       25.40     12.70 o 
  11   7  11       77.87       56.65     13.67 o 
  12   7  11       47.26       51.43     12.21 o 
 -12   8  11       84.17      121.12     12.70 o 
 -11   8  11       48.05       57.54      8.61 o 
 -10   8  11       98.96      104.46     11.38 o 
  -9   8  11      126.78      154.98     14.05 o 
  -8   8  11      134.09      164.70     14.50 o 
  -7   8  11      374.55      293.96     15.79 o 
  -6   8  11      191.60      157.26     25.40 o 
  -5   8  11      117.85       91.82     20.51 o 
  -4   8  11      267.57      281.91     17.71 o 
  -3   8  11      345.96      330.94     18.75 o 
  -2   8  11      438.81      357.17     18.54 o 
  -1   8  11     1714.82     1629.41     36.58 o 
   0   8  11     1297.20     1349.91     32.62 o 
   1   8  11     1585.59     1435.84     51.77 o 
   5   8  11      116.49       91.82     18.56 o 
   6   8  11      332.27      309.63     29.30 o 
   8   8  11       55.72       60.56     15.63 o 
   9   8  11      138.54      156.28     21.49 o 
  10   8  11       72.21       66.42     15.63 o 
  11   8  11       38.17        0.98     14.65 o 
  12   8  11       91.23      115.26     14.65 o 
 -10   9  11       34.43       42.00     12.70 o 
  -9   9  11       43.78       50.79     14.65 o 
  -8   9  11      130.34      129.17     13.45 o 
  -7   9  11      250.06      294.17     48.35 o 
  -6   9  11      494.97      422.94     30.28 o 
  -5   9  11      625.71      567.50     43.95 o 
  -4   9  11       37.33       31.26     16.60 o 
  -3   9  11      172.35      110.15     12.43 o 
  -2   9  11      299.32      239.48     16.19 o 
  -1   9  11      198.21      184.28     15.14 o 
   0   9  11       46.34       58.47     22.95 o 
   3   9  11      274.09      264.70     29.30 o 
   4   9  11       88.33       94.75     19.54 o 
   5   9  11      681.38      601.69     40.05 o 
   6   9  11      463.42      423.91     28.33 o 
   8   9  11       73.72       71.30     17.58 o 
   9   9  11       74.72       98.65     18.56 o 
  10   9  11       55.07       32.23     11.72 o 
  11   9  11       16.60       -8.79     13.67 o 
  -9  10  11       54.10       88.89     15.63 o 
  -8  10  11       64.85       60.56     14.65 o 
  -7  10  11       59.37       64.47     16.60 o 
  -6  10  11      113.97      104.51     17.58 o 
  -5  10  11      176.56      152.37     19.54 o 
  -4  10  11      643.53      591.92     33.21 o 
  -3  10  11      824.19      868.45     38.09 o 
  -2  10  11      348.69      331.98     19.01 o 
  -1  10  11      284.12      280.84     17.36 o 
   0  10  11       37.81       30.89      7.09 o 
   1  10  11      188.53      193.40     25.40 o 
   2  10  11      239.34      234.42     28.33 o 
   3  10  11      635.32      665.18     42.98 o 
   4  10  11      461.50      401.95     19.99 o 
   5  10  11      199.95      176.79     13.81 o 
   6  10  11      147.86      119.17     16.60 o 
   8  10  11       51.17      129.91     22.47 o 
   9  10  11       51.06       86.93     17.58 o 
  10  10  11      105.98      108.42     15.63 o 
  -8  11  11       32.79       40.05     12.70 o 
  -7  11  11       37.63       72.28     15.63 o 
  -6  11  11      112.35      116.23     17.58 o 
  -5  11  11       46.61       47.86     12.70 o 
  -4  11  11       13.30        1.95      9.77 o 
  -3  11  11       60.85       10.74      8.79 o 
  -2  11  11       15.23        7.81      8.79 o 
  -1  11  11      112.65      105.50     11.26 o 
   0  11  11       26.53       26.60      9.77 o 
   1  11  11       77.20       78.06     10.69 o 
   2  11  11       44.24       50.80      9.30 o 
   3  11  11       94.85       61.77      9.60 o 
   4  11  11       36.33        8.91      8.20 o 
   5  11  11       38.45       11.45     13.19 o 
   6  11  11      122.41      117.21     14.65 o 
   8  11  11       37.11      102.56     18.56 o 
   9  11  11       72.02       84.00     14.65 o 
  -7  12  11       59.92       74.23     10.74 o 
  -6  12  11       34.14       62.51     12.70 o 
  -5  12  11       63.58       65.44     13.67 o 
  -4  12  11       38.27       37.12     11.72 o 
  -1  12  11      173.46      176.55     13.45 o 
   0  12  11       85.80       75.21     14.65 o 
   1  12  11      239.88      232.62     15.89 o 
   2  12  11       68.93       60.51     12.70 o 
   3  12  11       36.73       43.93      9.28 o 
   4  12  11       42.54       24.23     13.19 o 
   5  12  11       53.27       42.00     10.74 o 
   6  12  11       23.50       18.56      7.81 o 
   7  12  11       53.26      125.03     18.56 o 
   8  12  11       16.61       52.75     13.67 o 
  -6  13  11       22.42       18.56      7.81 o 
  -1  13  11       19.67       14.65      9.77 o 
   0  13  11       32.41       13.67      9.77 o 
   1  13  11       11.80       16.60      9.77 o 
   2  13  11       22.64        8.79      9.77 o 
   3  13  11       11.79        7.81      8.79 o 
   4  13  11        4.06        4.88      8.79 o 
   5  13  11       26.93        7.81      7.81 o 
   6  13  11       39.78       63.49      9.77 o 
  -4  14  11       39.50       44.93      9.77 o 
  -1  14  11       49.89       29.30      8.79 o 
   0  14  11       63.75       62.51     10.74 o 
   1  14  11       38.33       33.21      9.77 o 
   2  14  11       12.73        6.84      7.81 o 
   3  14  11        4.62       -3.91      7.81 o 
   4  14  11       21.31       12.70      6.84 o 
   0   0  12    12714.57    13929.61     92.79 o 
   1   0  12     5234.17     5643.58     49.77 o 
   2   0  12      866.09      780.76     18.11 o 
   3   0  12     1557.61     1672.74     24.17 o 
   4   0  12     2643.56     2827.73     45.91 o 
   5   0  12     1635.01     1989.67     65.44 o 
   6   0  12     1568.55     1375.64     27.78 o 
   7   0  12     4033.38     4120.20    123.07 o 
   8   0  12      655.23      756.12     24.96 o 
   9   0  12       24.65       27.56      8.54 o 
  10   0  12       80.88       73.41     11.54 o 
  11   0  12       16.57       19.16      5.99 o 
  12   0  12       84.01      120.44     14.45 o 
  13   0  12      375.99      393.33     20.30 o 
  14   0  12       70.28       74.39      9.60 o 
 -14   1  12      185.92      236.38     20.51 o 
 -13   1  12       99.32      106.69     12.43 o 
 -12   1  12      579.45      608.95     27.28 o 
 -11   1  12      204.60      200.63     11.39 o 
 -10   1  12      149.15      174.13     14.45 o 
  -9   1  12      142.25      179.42     14.56 o 
  -8   1  12     1216.76     1301.61     47.86 o 
  -7   1  12      199.61      193.66     13.79 o 
  -6   1  12     4706.61     4934.46     54.18 o 
  -5   1  12     7852.06     8604.03    226.12 o 
  -4   1  12     2889.38     3046.52     49.81 o 
  -3   1  12      330.36      321.35     16.60 o 
  -2   1  12     1267.87     1162.86     24.42 o 
  -1   1  12     3074.79     2783.57     42.15 o 
   0   1  12     1707.43     1702.25     35.63 o 
   1   1  12     3685.75     3480.95     29.49 o 
   2   1  12     1727.07     1685.04     22.76 o 
   3   1  12     1046.78     1067.47     19.30 o 
   4   1  12     2386.98     2522.81    107.44 o 
   5   1  12     6216.23     6424.17    112.33 o 
   6   1  12     3990.16     4462.83    101.58 o 
   7   1  12      274.07      297.91     31.26 o 
   8   1  12     1251.55     1295.91     84.49 o 
   9   1  12      152.63      162.06     13.79 o 
  10   1  12      191.17      211.96     17.58 o 
  11   1  12      436.38      402.82     17.76 o 
  12   1  12      484.14      493.98     27.22 o 
  13   1  12      101.01      120.14     19.54 o 
  14   1  12      170.27      221.73     22.47 o 
 -14   2  12        1.82       -3.91      9.77 o 
 -13   2  12       61.55       78.14     16.60 o 
 -12   2  12      407.95      451.26     33.21 o 
 -11   2  12      141.39      168.34     13.85 o 
 -10   2  12      839.11      824.39     35.16 o 
  -9   2  12      813.48      804.62     31.26 o 
  -8   2  12      111.90      170.87     13.68 o 
  -7   2  12        8.59       11.85      6.35 o 
  -6   2  12     2308.05     2295.63     39.71 o 
  -5   2  12     1445.70     1450.93     32.11 o 
  -4   2  12     1987.94     1973.06     42.98 o 
  -3   2  12     5250.49     5504.06     69.35 o 
  -2   2  12     3185.13     3386.44     51.77 o 
  -1   2  12    10376.14    10851.61    212.45 o 
   0   2  12       23.61       21.71      3.84 o 
   1   2  12    10122.41    10436.21    109.82 o 
   2   2  12     1984.66     2086.54     27.22 o 
   3   2  12     6039.47     6280.58     69.35 o 
   4   2  12     2747.66     2788.66     64.47 o 
   5   2  12     1625.20     1750.36     57.63 o 
   6   2  12     2396.48     2348.14     72.28 o 
   7   2  12       24.12       49.81     17.58 o 
   8   2  12       38.81       42.00     17.58 o 
   9   2  12      837.83      824.39     51.77 o 
  11   2  12      113.29      151.58     12.44 o 
  12   2  12      390.24      429.10     25.15 o 
  13   2  12       85.70       96.70     19.54 o 
  14   2  12        6.40        1.95     10.74 o 
 -14   3  12       15.63      -10.74     10.74 o 
 -13   3  12       52.77       58.61     14.65 o 
 -12   3  12       51.50       57.63     16.60 o 
 -11   3  12     1406.97     1345.95     35.67 o 
 -10   3  12      384.82      368.24     25.40 o 
  -9   3  12      745.09      782.39     34.19 o 
  -8   3  12      396.98      385.82     24.42 o 
  -7   3  12      537.95      625.86     23.96 o 
  -6   3  12      259.14      273.85     15.63 o 
  -5   3  12     5188.39     5138.56    223.19 o 
  -4   3  12     1228.67     1199.46     38.09 o 
  -3   3  12     3521.07     3407.92     61.54 o 
  -2   3  12      177.56      223.68     15.63 o 
  -1   3  12     1942.37     1894.92     42.00 o 
   0   3  12     5155.45     5350.70     65.44 o 
   1   3  12     2343.77     2359.86     42.00 o 
   2   3  12       32.45       29.30      6.84 o 
   3   3  12     5968.55     5816.62     83.02 o 
   4   3  12      575.86      538.20     30.28 o 
   5   3  12     5641.82     5539.22     98.65 o 
   6   3  12      154.88      185.58     22.47 o 
   7   3  12      416.76      456.15     35.16 o 
   8   3  12      390.83      341.87     32.23 o 
  10   3  12      362.42      355.07     16.49 o 
  11   3  12     1622.06     1560.96     33.53 o 
  12   3  12       37.54       70.89      9.78 o 
  13   3  12       21.84       39.07     15.63 o 
  14   3  12       13.29       12.70     11.72 o 
 -13   4  12       53.71       45.91     13.67 o 
 -12   4  12      183.88      195.35     23.44 o 
 -11   4  12      151.83      134.37     13.14 o 
 -10   4  12       76.36       96.70     16.60 o 
  -9   4  12      628.25      692.52     35.16 o 
  -8   4  12      425.93      460.06     28.33 o 
  -7   4  12     1902.80     2134.23     54.70 o 
  -6   4  12     1307.91     1223.84     82.05 o 
  -5   4  12     1080.27     1086.31     69.35 o 
  -4   4  12     3477.35     3174.48     69.35 o 
  -3   4  12      575.64      599.73     29.30 o 
  -2   4  12     2984.04     2924.43     59.58 o 
  -1   4  12      377.35      365.31     20.51 o 
   0   4  12     3951.32     4026.22     63.49 o 
   1   4  12     1096.22     1124.25     32.23 o 
   2   4  12     1941.18     1945.71     40.05 o 
   4   4  12     3785.15     4034.03     77.16 o 
   5   4  12     1166.88     1338.16     48.84 o 
   6   4  12     1233.94     1200.44     49.81 o 
   7   4  12     1959.16     2147.90     70.33 o 
   8   4  12      292.77      330.15     31.26 o 
  10   4  12        0.26       17.09      8.29 o 
  11   4  12      151.77      163.89     14.74 o 
  12   4  12      185.34      201.14     15.96 o 
  13   4  12      115.61      112.33     18.56 o 
 -13   5  12       33.47       31.26     11.72 o 
 -12   5  12      464.66      511.82     34.19 o 
 -11   5  12      198.91      235.40     26.37 o 
 -10   5  12        7.34       26.37     12.70 o 
  -9   5  12       82.01       85.96     15.63 o 
  -8   5  12      401.63      407.31     28.33 o 
  -7   5  12     1396.53     1469.05     49.81 o 
  -6   5  12     3546.70     3256.53     84.98 o 
  -5   5  12      295.65      318.42     26.37 o 
  -4   5  12       37.51        7.81     12.70 o 
  -3   5  12     2126.16     2391.95     84.98 o 
  -2   5  12      685.42      580.44     17.83 o 
  -1   5  12     1230.12     1319.61     42.98 o 
   0   5  12    16631.68    15752.25    138.70 o 
   1   5  12     1271.26     1347.93     39.07 o 
   2   5  12     1103.28      995.32     32.23 o 
   6   5  12     2566.05     2832.61     75.21 o 
   9   5  12       47.32       35.16     11.72 o 
  10   5  12        7.08       18.56      8.61 o 
  11   5  12      241.56      238.90     16.53 o 
  12   5  12      462.49      516.71     22.07 o 
  13   5  12       74.02       57.92      8.90 o 
 -13   6  12      278.85      315.49     21.49 o 
 -12   6  12      139.07      188.52     20.51 o 
 -11   6  12        9.19       29.30     14.65 o 
 -10   6  12      384.62      374.10     27.35 o 
  -9   6  12      218.10      254.55     17.23 o 
  -8   6  12      599.08      563.59     34.19 o 
  -7   6  12      500.78      491.31     31.26 o 
  -6   6  12     1563.99     1422.17     62.51 o 
  -5   6  12     1168.01     1097.88     52.75 o 
  -4   6  12     1404.80     1356.72     56.65 o 
  -3   6  12      688.60      748.50     24.42 o 
  -2   6  12      473.13      508.89     18.43 o 
  -1   6  12     2989.34     2917.59     69.35 o 
   0   6  12      298.11      333.08     22.47 o 
   1   6  12     2844.10     2673.40     60.56 o 
   9   6  12      173.38      217.82     22.47 o 
  10   6  12      340.27      331.30     19.54 o 
  11   6  12       41.11       60.70     10.36 o 
  12   6  12      156.61      179.62     13.12 o 
  13   6  12      275.49      275.70     24.91 o 
 -12   7  12       41.37       63.49     12.70 o 
 -11   7  12      116.75      140.65     18.56 o 
 -10   7  12       10.03        0.00     10.74 o 
  -9   7  12      305.69      304.94     18.61 o 
  -8   7  12        2.44       22.30     22.95 o 
  -7   7  12      343.33      299.87     25.40 o 
  -6   7  12     1000.26      932.81     54.70 o 
  -5   7  12     2012.78     1762.08     71.30 o 
  -4   7  12      692.42      684.71     43.95 o 
  -3   7  12      718.50      728.90     25.28 o 
  -2   7  12      251.25      271.35     14.98 o 
  -1   7  12      194.63      181.68     20.51 o 
   0   7  12      450.81      446.38     29.30 o 
   1   7  12      211.90      264.70     21.49 o 
   6   7  12     1115.02     1068.58     51.77 o 
   8   7  12       44.46       31.26     14.65 o 
   9   7  12      306.85      273.49     25.40 o 
  10   7  12       26.42       28.33     11.72 o 
  11   7  12      118.32       79.12     13.67 o 
  12   7  12       25.52       42.29     11.72 o 
 -12   8  12       69.39       76.19     10.74 o 
 -11   8  12      114.61      130.17     11.05 o 
 -10   8  12      208.60      288.41     16.58 o 
  -9   8  12      260.96      236.38     23.44 o 
  -8   8  12       12.77        9.77      8.29 o 
  -7   8  12       90.45       90.67     12.43 o 
  -6   8  12      557.95      490.33     41.02 o 
  -5   8  12        7.75        4.88     12.70 o 
  -4   8  12      394.39      321.35     33.21 o 
  -3   8  12      483.53      486.71     22.02 o 
  -2   8  12      954.54      896.54     28.34 o 
  -1   8  12       66.24       63.23      9.38 o 
   0   8  12        3.59       12.70      9.77 o 
   1   8  12      106.25      107.44     15.63 o 
   5   8  12       16.21        0.00     11.72 o 
   6   8  12      437.45      377.03     32.23 o 
   8   8  12       48.91       31.26     13.67 o 
   9   8  12      273.47      268.61     26.37 o 
  10   8  12      173.57      207.07     22.47 o 
  11   8  12      116.17       90.84     13.67 o 
  12   8  12       81.56       80.09     12.70 o 
 -10   9  12        3.85       18.56     10.74 o 
  -9   9  12       53.04       46.88     12.70 o 
  -8   9  12      117.80      132.55     21.00 o 
  -7   9  12       66.17       69.61     12.21 o 
  -6   9  12       66.27       46.88     12.70 o 
  -5   9  12       41.09       64.47     17.58 o 
  -4   9  12       15.73       26.37     13.67 o 
  -3   9  12      201.22      173.58     14.63 o 
  -2   9  12      279.19      298.09     17.60 o 
  -1   9  12      642.83      648.83     24.86 o 
   0   9  12      655.85      600.71     37.12 o 
   4   9  12       16.64       21.49     13.67 o 
   5   9  12       21.39       32.13      6.85 o 
   6   9  12       45.78       30.28      9.77 o 
   8   9  12      102.04      104.51     19.54 o 
   9   9  12       43.14       69.35     17.58 o 
  10   9  12        4.08       -0.98     13.67 o 
  11   9  12      131.62      119.17     14.65 o 
  -9  10  12      131.60      139.68     17.58 o 
  -8  10  12       46.75       57.63     14.65 o 
  -7  10  12      199.96      208.05     21.49 o 
  -6  10  12      142.55      168.98     19.54 o 
  -5  10  12      117.59      108.42     16.60 o 
  -4  10  12      391.00      364.33     27.35 o 
  -3  10  12       22.94        6.48     15.14 o 
  -2  10  12      100.98       93.20     11.20 o 
  -1  10  12      306.51      272.52     27.35 o 
   0  10  12        8.73        5.20     10.74 o 
   1  10  12      301.79      287.17     29.30 o 
   2  10  12      131.18      138.70     22.47 o 
   3  10  12       35.57       38.87      7.54 o 
   4  10  12      401.91      371.76     18.98 o 
   5  10  12      179.70      171.83     13.45 o 
   8  10  12       43.50      106.47     21.49 o 
   9  10  12      132.33      189.49     21.49 o 
  10  10  12        2.19      -15.63     11.72 o 
  -8  11  12       20.27       34.19     11.72 o 
  -7  11  12       46.88       80.09     14.65 o 
  -6  11  12      227.16      213.91     21.49 o 
  -5  11  12       15.73       31.26     11.72 o 
  -4  11  12       26.82       29.30     11.72 o 
  -3  11  12      216.35      213.91     18.56 o 
  -2  11  12      122.99      119.17     14.65 o 
  -1  11  12      138.87      164.10     19.54 o 
   0  11  12      497.65      442.47     30.28 o 
   1  11  12      117.75      124.46     12.07 o 
   2  11  12      105.29       90.24     11.05 o 
   3  11  12      195.59      186.98     14.15 o 
   4  11  12        9.19        4.84     14.65 o 
   5  11  12        3.07       -9.65     14.16 o 
   6  11  12      197.08      177.77     17.58 o 
   8  11  12       21.15       53.72     15.63 o 
   9  11  12       10.66       14.65     10.74 o 
  -7  12  12       48.84       33.21      8.79 o 
  -6  12  12       34.74       52.75     11.72 o 
  -5  12  12       45.08       56.65     12.70 o 
  -4  12  12      114.75      134.79     16.60 o 
  -1  12  12       28.40       29.30     11.72 o 
   0  12  12        4.02       13.67     10.74 o 
   1  12  12       60.57       52.91      9.67 o 
   2  12  12       38.95       23.44     10.74 o 
   3  12  12       69.02       79.75      9.67 o 
   4  12  12      139.92      137.72     16.60 o 
   5  12  12       39.75       25.40      9.77 o 
   6  12  12       47.34       51.77     10.74 o 
   7  12  12       51.13      113.30     17.58 o 
   8  12  12        1.38       19.54     11.72 o 
  -6  13  12        3.61        1.95      6.84 o 
  -1  13  12      120.98      111.35     14.65 o 
   0  13  12        0.30       -3.91      9.77 o 
   1  13  12      104.00      108.42     14.65 o 
   2  13  12        3.83        8.79      9.77 o 
   3  13  12       59.75       53.72     10.74 o 
   4  13  12       35.27       38.09     10.74 o 
   5  13  12       38.29       38.09      8.79 o 
   6  13  12        2.80       24.42      7.81 o 
  -1  14  12       14.99       17.58      6.84 o 
   0  14  12        0.94      -13.19      8.79 o 
   1  14  12       22.45       17.58      7.81 o 
   2  14  12       32.17       10.74      7.81 o 
   3  14  12        1.95       -5.86      7.81 o 
   4  14  12       14.39       30.28      8.79 o 
   1   0  13       51.52       56.72      5.53 o 
   2   0  13    12138.48    12466.31    107.93 o 
   3   0  13     3312.76     2989.43     33.84 o 
   4   0  13     2329.26     2366.70     44.93 o 
   5   0  13     1099.27     1153.56     51.77 o 
   6   0  13       43.76       47.86     16.60 o 
   7   0  13      162.59      186.56     12.23 o 
   8   0  13     1016.79      890.36     35.16 o 
   9   0  13     1527.07     1350.00     78.63 o 
  10   0  13     1953.04     2001.37     77.16 o 
  11   0  13      288.46      273.30     12.63 o 
  12   0  13       83.82      114.10     13.07 o 
  13   0  13       16.03       38.04      9.86 o 
  14   0  13       32.66       43.95     12.70 o 
 -14   1  13       90.95       97.68     14.65 o 
 -13   1  13       72.01       64.40     10.69 o 
 -12   1  13       66.28       67.83     12.07 o 
 -11   1  13      546.08      526.83     18.80 o 
 -10   1  13      138.07      130.06     13.57 o 
  -9   1  13     1500.13     1424.58     97.19 o 
  -8   1  13     1390.80     1359.49     66.42 o 
  -7   1  13       62.49       82.48      9.69 o 
  -6   1  13     2654.78     2607.47     45.42 o 
  -5   1  13     1615.03     1596.11     23.24 o 
  -4   1  13     8281.81     8619.93     87.91 o 
  -3   1  13     8690.34     8883.65     85.96 o 
  -2   1  13      634.18      620.91     15.53 o 
  -1   1  13     2273.99     2356.85     66.42 o 
   0   1  13     5611.33     6078.66    105.49 o 
   1   1  13     2430.39     2584.23    103.05 o 
   2   1  13     1083.63     1151.93     20.69 o 
   3   1  13     9810.84    10608.65     61.74 o 
   4   1  13     8474.52     9063.53     70.45 o 
   5   1  13     1517.01     1403.61     54.70 o 
   6   1  13     1984.49     1970.13     69.35 o 
   7   1  13       47.71       83.02     21.49 o 
   8   1  13     1213.93     1303.00     64.47 o 
   9   1  13     1653.08     1828.50     79.12 o 
  10   1  13       80.01       63.49     20.51 o 
  11   1  13      379.26      360.68     23.45 o 
  12   1  13       49.97       69.35     18.56 o 
  13   1  13       50.83       57.63     16.60 o 
  14   1  13      107.11      126.00     17.58 o 
 -14   2  13       74.14       70.33     12.70 o 
 -13   2  13      357.65      373.12     28.33 o 
 -12   2  13       93.26       73.26     16.60 o 
 -11   2  13      141.73      135.39     12.91 o 
 -10   2  13      329.65      322.02     24.91 o 
  -9   2  13      426.77      413.28     30.77 o 
  -8   2  13     1630.08     1612.67     53.23 o 
  -7   2  13     1928.76     1988.38     58.12 o 
  -6   2  13     1716.50     1834.09     56.16 o 
  -5   2  13      330.62      319.80     12.30 o 
  -4   2  13      474.07      605.59     25.40 o 
  -3   2  13     4150.72     4764.65     66.42 o 
  -2   2  13     1563.28     1746.45     39.07 o 
  -1   2  13     4886.38     5228.61     64.47 o 
   0   2  13     2414.06     2615.30     32.07 o 
   1   2  13     5492.95     5982.05     47.91 o 
   2   2  13     2224.50     2551.77     30.99 o 
   3   2  13     3472.22     4028.17     57.63 o 
   4   2  13      165.92      223.68     20.51 o 
   5   2  13      305.52      320.38     27.35 o 
   6   2  13     2159.25     2270.97     72.28 o 
   7   2  13     2086.95     2242.65     76.19 o 
   8   2  13     1391.43     1439.75     65.44 o 
   9   2  13      444.76      479.59     41.02 o 
  10   2  13      198.14      180.38     17.23 o 
  11   2  13      244.45      239.34     14.32 o 
  12   2  13      113.16      123.07     21.49 o 
  13   2  13      395.89      420.01     32.23 o 
  14   2  13      103.04      126.00     17.58 o 
 -14   3  13      193.28      209.03     18.56 o 
 -13   3  13       57.80       48.84     13.67 o 
 -12   3  13      268.82      289.12     28.33 o 
 -11   3  13       55.09       51.77     12.70 o 
 -10   3  13      171.29      145.54     16.60 o 
  -9   3  13      383.33      390.70     25.40 o 
  -8   3  13     1320.71     1378.62     63.00 o 
  -7   3  13      251.03      250.14     16.57 o 
  -6   3  13     2927.09     3226.10     50.44 o 
  -5   3  13     3204.52     3371.70    204.14 o 
  -4   3  13     1543.49     1698.59     46.88 o 
  -3   3  13      604.72      616.34     27.35 o 
  -2   3  13     1179.34     1177.00     35.16 o 
  -1   3  13     1323.71     1652.68     40.05 o 
   0   3  13    10192.50    10243.31     92.79 o 
   1   3  13     1396.21     1609.70     36.14 o 
   2   3  13     2195.80     2318.83     42.00 o 
   3   3  13      842.08      827.32     33.21 o 
   4   3  13     1786.52     1993.57     55.68 o 
   5   3  13     2761.42     2984.01     74.23 o 
   6   3  13     2410.99     2642.14     75.21 o 
   7   3  13      487.96      481.54     36.14 o 
   8   3  13      943.06      959.18     51.77 o 
   9   3  13      345.58      376.05     36.14 o 
  10   3  13      209.81      197.79     12.98 o 
  11   3  13       79.70       86.44     10.49 o 
  12   3  13      227.87      288.52     17.60 o 
  13   3  13       55.65       59.58     15.63 o 
  14   3  13      149.93      203.17     20.51 o 
 -13   4  13      101.97      101.58     16.60 o 
 -12   4  13      248.16      248.10     25.40 o 
 -11   4  13      178.39      155.31     17.58 o 
 -10   4  13      506.63      511.82     30.28 o 
  -9   4  13      374.87      382.89     26.37 o 
  -8   4  13      479.38      458.10     27.35 o 
  -7   4  13      895.52      944.53     37.12 o 
  -6   4  13      317.86      341.11     16.66 o 
  -5   4  13      449.02      599.27     39.56 o 
  -4   4  13      774.48      688.62     33.21 o 
  -3   4  13      495.92      415.12     25.40 o 
  -2   4  13       85.02      178.75     16.60 o 
  -1   4  13      950.46      913.27     33.21 o 
   0   4  13       41.73       29.30      8.79 o 
   1   4  13      662.33      591.92     24.42 o 
   2   4  13       16.28       52.75      8.79 o 
   4   4  13      827.05      851.74     37.12 o 
   5   4  13      805.70     1076.39     44.93 o 
   6   4  13      110.23      171.91     21.49 o 
   7   4  13      901.55      871.27     45.91 o 
   8   4  13      572.06      569.45     39.07 o 
  10   4  13      363.26      371.82     19.60 o 
  11   4  13      140.80      153.76     14.65 o 
  12   4  13      239.46      242.81     15.96 o 
  13   4  13      137.14      168.98     19.54 o 
 -13   5  13       20.48       23.44     10.74 o 
 -12   5  13        0.69       15.63     13.67 o 
 -10   5  13       42.42       52.75     14.65 o 
  -9   5  13      293.64      328.19     25.40 o 
  -8   5  13      145.26      119.17     17.58 o 
  -7   5  13       38.86       29.30     12.70 o 
  -6   5  13       17.41       19.54     10.74 o 
  -5   5  13     1909.50     1663.43     60.56 o 
  -4   5  13        1.86       -0.98     11.72 o 
  -3   5  13     1242.67      998.25     42.00 o 
  -2   5  13      522.12      479.59     28.33 o 
  -1   5  13     3419.86     3368.85     68.37 o 
   0   5  13     1656.69     1870.50     48.84 o 
   1   5  13     3184.71     3174.48     60.56 o 
   2   5  13      795.66      803.88     29.30 o 
   6   5  13       13.40       42.00     13.67 o 
   7   5  13       32.50       34.19     13.67 o 
   9   5  13      368.08      378.29     19.34 o 
  10   5  13      102.72      105.82     11.74 o 
  11   5  13      323.29      385.05     20.03 o 
  12   5  13        1.00       15.63      8.29 o 
  13   5  13        6.90       10.74     10.74 o 
 -13   6  13       18.81        7.81      8.79 o 
 -12   6  13      101.81       99.63     16.60 o 
 -11   6  13        4.95       27.35     14.65 o 
 -10   6  13      382.65      389.73     28.33 o 
  -9   6  13      137.70      171.60     14.74 o 
  -8   6  13        3.58       10.74     11.72 o 
  -7   6  13      112.22      162.14     20.51 o 
  -6   6  13      224.34      192.42     25.40 o 
  -5   6  13      457.21      311.59     29.30 o 
  -4   6  13     1188.44      990.44     47.86 o 
  -3   6  13     3264.15     3120.49     57.63 o 
  -2   6  13     1070.86      858.57     41.02 o 
  -1   6  13      608.16      714.99     35.16 o 
   0   6  13      442.72      385.82     25.40 o 
   1   6  13      514.27      589.96     29.30 o 
   9   6  13      100.81      115.26     17.58 o 
  10   6  13      518.13      544.97     23.13 o 
  11   6  13       10.80        8.11      7.92 o 
  12   6  13      150.24      138.70     11.74 o 
  13   6  13       41.21       31.14     18.07 o 
 -12   7  13       41.75       52.75     11.72 o 
 -11   7  13       60.94       84.98     15.63 o 
 -10   7  13       19.75       16.60     10.74 o 
  -9   7  13       35.99       24.30      8.45 o 
  -8   7  13     1161.77     1176.57     35.20 o 
  -7   7  13      156.07      119.17     17.58 o 
  -6   7  13      695.36      580.20     43.95 o 
  -5   7  13      279.89      292.05     31.26 o 
  -4   7  13      529.21      430.75     35.16 o 
  -3   7  13     1826.43     1694.25     37.20 o 
  -2   7  13      467.88      447.36     32.23 o 
  -1   7  13      467.62      420.01     29.30 o 
   0   7  13     2842.18     2539.58     67.40 o 
   1   7  13      269.23      228.56     20.51 o 
   8   7  13     1439.08     1418.26     54.70 o 
   9   7  13       60.05       59.58     14.65 o 
  10   7  13       28.52       39.07     12.70 o 
  11   7  13       89.87       71.30     13.67 o 
  12   7  13       29.97       20.51     10.74 o 
 -11   8  13       37.46       44.85      7.92 o 
 -10   8  13       20.71       32.23     12.70 o 
  -9   8  13       38.65       43.95     13.67 o 
  -8   8  13      354.53      366.96     20.03 o 
  -7   8  13      508.83      453.53     22.10 o 
  -6   8  13       23.44       32.23     14.65 o 
  -5   8  13      608.00      555.78     42.98 o 
  -4   8  13      229.80      210.98     27.35 o 
  -3   8  13      385.99      393.65     19.87 o 
  -2   8  13     1290.67     1260.02     56.65 o 
  -1   8  13      623.36      500.10     34.19 o 
   0   8  13      162.00      252.98     24.42 o 
   6   8  13        5.25        4.88     11.72 o 
   8   8  13      270.04      283.26     27.35 o 
   9   8  13       71.88       96.70     17.58 o 
  10   8  13       19.15       22.47     12.70 o 
  11   8  13       38.14        6.84     12.70 o 
 -10   9  13       39.55       61.54     12.70 o 
  -9   9  13       86.24       66.42     14.65 o 
  -8   9  13      136.12      131.86     19.54 o 
  -7   9  13      202.21      197.58     20.51 o 
  -6   9  13      254.50      184.61     20.51 o 
  -5   9  13      310.73      287.10     19.95 o 
  -4   9  13       37.83       47.86     16.60 o 
  -3   9  13      469.21      436.55     21.30 o 
  -2   9  13      375.22      293.03     30.28 o 
  -1   9  13       96.02      105.49     18.56 o 
   0   9  13      730.80      650.52     39.07 o 
   4   9  13       74.25       84.98     18.56 o 
   5   9  13      378.13      352.20     15.79 o 
   8   9  13       79.71       93.77     18.56 o 
   9   9  13       90.55       89.86     16.60 o 
  10   9  13       45.63       43.95     11.72 o 
  11   9  13       37.76       54.70     11.72 o 
 -10  10  13       47.61       89.86     12.70 o 
  -9  10  13       31.65       62.51     13.67 o 
  -8  10  13       85.42       74.23     14.65 o 
  -7  10  13        2.52        0.98     10.74 o 
  -6  10  13       40.14       41.02     13.67 o 
  -5  10  13       43.05       41.02     12.70 o 
  -4  10  13      351.56      270.56     23.44 o 
  -3  10  13      283.79      292.05     21.49 o 
  -2  10  13      206.26      176.79     23.44 o 
  -1  10  13       32.87       19.54     11.72 o 
   0  10  13       35.43       20.51     12.70 o 
   1  10  13       56.10       36.14     13.67 o 
   2  10  13      154.90      106.32      9.95 o 
   3  10  13      239.05      226.69     15.53 o 
   4  10  13      313.47      224.65     18.07 o 
   5  10  13       70.19       64.45     12.21 o 
   8  10  13       89.95      147.49     21.49 o 
   9  10  13       36.27       61.54     14.65 o 
  10  10  13       70.71       43.95     11.72 o 
  -8  11  13       32.85       43.95     11.72 o 
  -7  11  13       22.19       20.51     11.72 o 
  -6  11  13       81.49       82.05     15.63 o 
  -5  11  13       35.31       33.21     11.72 o 
  -4  11  13       21.35       21.49     10.74 o 
  -1  11  13      134.63       84.98     15.63 o 
   0  11  13        5.95       -1.95      9.77 o 
   1  11  13      147.81      117.63     12.07 o 
   2  11  13       73.03       73.32     10.00 o 
   3  11  13      188.47      137.49     12.70 o 
   4  11  13       18.98       14.65      9.77 o 
   5  11  13       20.67        2.93     10.74 o 
   6  11  13       88.77       64.47     11.72 o 
   8  11  13       42.05       77.16     16.60 o 
   9  11  13       45.05       30.28     10.74 o 
  -6  12  13       10.08       30.28     10.74 o 
  -5  12  13        2.27       21.49     10.74 o 
  -4  12  13       43.65       49.81     11.72 o 
  -1  12  13      109.18       89.86     15.63 o 
   0  12  13      145.66      137.72     17.58 o 
   1  12  13       85.15       72.28     14.65 o 
   2  12  13       29.57       18.56     10.74 o 
   3  12  13       20.42       11.72      9.77 o 
   4  12  13       40.52        7.81      8.79 o 
   5  12  13        1.40       -8.79      9.77 o 
   6  12  13        9.55       37.12      9.77 o 
   7  12  13       10.68       68.37     15.63 o 
   8  12  13       14.73       39.07     10.74 o 
  -6  13  13       25.89       20.51      7.81 o 
  -1  13  13        1.68        0.98      7.81 o 
   0  13  13       11.50        1.95      8.79 o 
   1  13  13        4.14        0.98      9.77 o 
   2  13  13       21.29       13.67      8.79 o 
   3  13  13        0.47      -14.65      9.77 o 
   4  13  13       10.85        0.98      7.81 o 
   5  13  13        7.45       32.23      9.77 o 
   6  13  13       34.43       42.98      7.81 o 
  -1  14  13       22.69       43.95      9.77 o 
   0  14  13        1.32       -6.84      7.81 o 
   1  14  13       29.72       10.74      7.81 o 
   2  14  13        5.91       -6.84      7.81 o 
   3  14  13        2.60       32.23      9.77 o 
   0   0  14       85.37      146.20     51.28 o 
   1   0  14     3878.64     3753.76     62.51 o 
   2   0  14     6959.81     7786.24     54.88 o 
   3   0  14     5087.49     4978.32     60.56 o 
   4   0  14       56.21       74.23      9.77 o 
   5   0  14     2131.67     2225.06     72.28 o 
   6   0  14      853.47      735.50     46.88 o 
   7   0  14     2537.93     3058.24     96.70 o 
   8   0  14       43.69       62.51     18.56 o 
   9   0  14      231.41      287.17     36.14 o 
  10   0  14       47.24       49.97      9.95 o 
  11   0  14       23.85       34.32      9.86 o 
  12   0  14       60.05       49.21     10.09 o 
  13   0  14      428.73      513.76     22.25 o 
  14   0  14       31.90       36.14     11.72 o 
 -14   1  14      197.86      243.98     13.81 o 
 -13   1  14      243.43      227.22     15.89 o 
 -12   1  14      156.48      174.20     15.44 o 
 -11   1  14      590.33      595.79     19.94 o 
 -10   1  14      118.09       79.44      9.36 o 
  -9   1  14     1160.24     1176.19     88.40 o 
  -8   1  14      702.61      668.38     34.68 o 
  -7   1  14      604.61      633.43     23.44 o 
  -6   1  14     1616.70     1631.19     68.37 o 
  -5   1  14     1072.81     1137.61     29.58 o 
  -4   1  14      313.34      353.59     19.54 o 
  -3   1  14       72.49       42.00      7.81 o 
  -2   1  14     3761.42     4294.91    154.33 o 
  -1   1  14     3919.18     4183.71     48.35 o 
   0   1  14     4933.79     4438.92     72.75 o 
   1   1  14     3295.42     3585.49     52.75 o 
   2   1  14     5277.55     6357.16     49.67 o 
   3   1  14      157.79      189.43      9.30 o 
   4   1  14      577.96      601.75     19.67 o 
   5   1  14     1362.34     1351.84     54.70 o 
   6   1  14     1193.89     1177.00     55.68 o 
   7   1  14      785.03      880.06     50.79 o 
   8   1  14      534.35      598.76     45.91 o 
   9   1  14     1142.56     1345.00     69.35 o 
  10   1  14       78.65       50.76     12.07 o 
  11   1  14      534.30      548.94     39.07 o 
  12   1  14      179.63      210.98     25.40 o 
  13   1  14      215.75      195.35     23.44 o 
  14   1  14      221.93      289.12     23.44 o 
 -14   2  14       32.18       18.56      9.77 o 
 -13   2  14        1.47       19.54     12.70 o 
 -12   2  14      297.73      318.42     28.33 o 
 -11   2  14       43.15       43.68      7.73 o 
 -10   2  14      879.42      966.08     29.55 o 
  -9   2  14      237.79      221.18     26.37 o 
  -8   2  14      285.30      321.76     17.95 o 
  -7   2  14      493.61      461.90     26.86 o 
  -6   2  14     1292.02     1410.89     40.05 o 
  -5   2  14       51.33       66.40      6.74 o 
  -4   2  14     3349.18     3257.50     59.58 o 
  -3   2  14     1651.91     1655.61     41.02 o 
  -2   2  14     8711.22     8920.77     89.86 o 
  -1   2  14     1727.72     1755.24     39.07 o 
   0   2  14     8114.94     7853.93     65.44 o 
   1   2  14     1688.69     1810.88     27.91 o 
   2   2  14     8469.14     8914.83    157.26 o 
   3   2  14     1244.45     1417.28     37.12 o 
   4   2  14     2934.28     2909.78     70.33 o 
   5   2  14       43.24       79.12     17.58 o 
   6   2  14     1570.03     1621.43     62.51 o 
   7   2  14      515.81      529.41     39.07 o 
   8   2  14      111.57      148.47     25.40 o 
   9   2  14      371.89      413.17     39.07 o 
  10   2  14      630.26      725.32     30.87 o 
  11   2  14       90.28       95.38     13.61 o 
  12   2  14      292.42      351.63     30.28 o 
  13   2  14        7.89       25.40     14.65 o 
  14   2  14       44.46       51.77     13.67 o 
 -13   3  14        3.93       14.65     11.72 o 
 -12   3  14        7.49        2.93     12.70 o 
 -11   3  14      363.40      364.33     24.42 o 
 -10   3  14       94.22       85.96     13.67 o 
  -9   3  14      712.75      768.71     34.19 o 
  -8   3  14       39.17       30.87      9.02 o 
  -7   3  14      212.40      202.81     26.86 o 
  -6   3  14      286.66      345.65     18.19 o 
  -5   3  14      517.97      525.50     28.33 o 
  -4   3  14     1713.07     1519.84     43.95 o 
  -3   3  14    10901.81    11591.24    116.23 o 
  -2   3  14     9730.72    10732.67    108.42 o 
  -1   3  14     2662.49     2897.08     53.72 o 
   0   3  14     7185.65     7855.12     84.00 o 
   1   3  14     3640.48     3958.82     58.61 o 
   2   3  14     9262.59    10776.62     94.75 o 
   3   3  14     8953.94     9297.80    111.35 o 
   4   3  14     1474.52     1264.91     45.91 o 
   5   3  14       94.99      117.21     17.58 o 
   6   3  14      305.05      406.33     32.23 o 
   7   3  14      181.24      182.65     25.40 o 
   8   3  14      128.29      105.49     20.51 o 
   9   3  14      925.19     1063.69     56.65 o 
  10   3  14      104.83      113.30     18.56 o 
  11   3  14      387.50      389.77     19.71 o 
  12   3  14       15.47       23.07      8.90 o 
  13   3  14        1.00       -0.98     11.72 o 
 -13   4  14       42.43       51.77     13.67 o 
 -12   4  14       45.43       50.79     15.63 o 
 -10   4  14      195.29      223.68     20.51 o 
  -9   4  14      531.77      517.68     30.28 o 
  -8   4  14      505.76      524.52     29.30 o 
  -7   4  14      995.16     1075.42     40.05 o 
  -6   4  14      218.09      235.87     14.31 o 
  -5   4  14     1544.09     1478.82     51.77 o 
  -4   4  14     1997.89     1997.48     57.63 o 
  -3   4  14       53.07       48.84     11.72 o 
  -2   4  14      477.48      466.89     25.40 o 
  -1   4  14      679.46      640.76     28.33 o 
   0   4  14      606.56      626.10     26.37 o 
   1   4  14      633.91      540.15     23.44 o 
   2   4  14      839.52      892.76     29.30 o 
   4   4  14     1787.03     1994.55     56.65 o 
   5   4  14     1233.44     1339.14     50.79 o 
   6   4  14      275.27      333.08     28.33 o 
   7   4  14     1187.14     1219.00     53.72 o 
   8   4  14      435.00      489.36     37.12 o 
  10   4  14       82.10      108.52     12.07 o 
  11   4  14       46.30       68.21     11.26 o 
  12   4  14       80.04       87.21     11.01 o 
  13   4  14       67.01       82.05     15.63 o 
 -13   5  14       78.80       90.84     14.65 o 
 -12   5  14      168.95      192.42     22.47 o 
 -10   5  14       22.57       30.28     11.72 o 
  -9   5  14      336.14      321.95     18.91 o 
  -8   5  14      741.04      780.43     37.12 o 
  -7   5  14     1021.10     1039.28     42.00 o 
  -6   5  14      597.11      503.03     35.16 o 
  -5   5  14      530.96      473.73     33.21 o 
  -4   5  14      466.21      433.68     30.28 o 
  -3   5  14      222.19      195.35     19.54 o 
  -2   5  14     1572.05     1479.80     48.84 o 
  -1   5  14     1750.54     1725.94     50.79 o 
   0   5  14      655.98      596.80     28.33 o 
   1   5  14     2004.97     2032.64     49.81 o 
   7   5  14      947.25      967.97     46.88 o 
   9   5  14      343.47      303.29     17.27 o 
  10   5  14       24.92       34.19      8.98 o 
  11   5  14      160.69      153.08     13.76 o 
  12   5  14      141.12      158.63     12.76 o 
  13   5  14       86.18       91.82     13.67 o 
 -12   6  14       51.40       59.58     13.67 o 
 -11   6  14       43.52       61.54     16.60 o 
 -10   6  14       34.88       56.92     10.29 o 
  -9   6  14      164.44      210.74     16.13 o 
  -8   6  14        9.77        6.75      7.92 o 
  -7   6  14     1645.15     1597.01     55.68 o 
  -6   6  14      204.37      200.24     26.37 o 
  -5   6  14      195.98      202.19     25.40 o 
  -4   6  14      448.60      377.03     31.26 o 
  -3   6  14       45.73       21.49     10.74 o 
  -2   6  14      417.83      377.03     28.33 o 
  -1   6  14     1101.51     1009.97     42.00 o 
   0   6  14       91.68       99.63     14.65 o 
   1   6  14     1045.38      943.55     37.12 o 
   9   6  14      113.31      134.79     18.56 o 
  10   6  14       48.92       61.43     10.00 o 
  11   6  14       92.17      100.81     10.69 o 
  12   6  14       73.95       70.45      8.98 o 
 -12   7  14       85.02       88.89     13.67 o 
 -11   7  14       29.52       47.86     12.70 o 
 -10   7  14      114.71      105.49     16.60 o 
  -9   7  14      289.96      237.73     24.42 o 
  -8   7  14      592.17      600.45     25.53 o 
  -7   7  14       35.59       24.42     10.74 o 
  -6   7  14      183.54      154.33     24.42 o 
  -5   7  14     1375.74     1274.68     61.54 o 
  -4   7  14      493.71      468.85     37.12 o 
  -3   7  14      941.39      855.64     46.88 o 
  -2   7  14       77.61       70.33     14.65 o 
  -1   7  14      686.05      642.71     37.12 o 
   0   7  14      566.95      526.47     31.26 o 
   1   7  14      602.59      599.73     32.23 o 
   8   7  14      484.36      474.71     32.23 o 
   9   7  14      315.66      259.82     24.42 o 
  10   7  14      107.53       97.68     16.60 o 
  11   7  14       17.47       14.65     10.74 o 
  12   7  14       77.67       79.12     12.70 o 
 -11   8  14        5.67       15.37      6.53 o 
 -10   8  14      315.34      387.77     26.37 o 
  -9   8  14       55.32       31.26     12.70 o 
  -8   8  14      156.47      131.32     13.45 o 
  -7   8  14       48.26       60.90     10.99 o 
  -6   8  14      188.97      197.09     17.36 o 
  -5   8  14       67.16       71.30     19.54 o 
  -4   8  14      275.94      254.93     29.30 o 
  -3   8  14        5.27       21.49     13.67 o 
  -2   8  14     1161.98     1079.32     52.75 o 
  -1   8  14       73.66       65.44     15.63 o 
   0   8  14      350.38      427.82     30.28 o 
   6   8  14      113.98      104.51     18.56 o 
   8   8  14      108.43       97.68     18.56 o 
   9   8  14       19.34       14.65     11.72 o 
  10   8  14      343.22      444.43     29.30 o 
  11   8  14        9.10       15.63      9.77 o 
 -10   9  14        2.28       10.74      9.77 o 
  -9   9  14       32.70       11.72     10.74 o 
  -8   9  14      115.97      131.86     18.56 o 
  -7   9  14       46.47       46.10     17.09 o 
  -6   9  14       18.14       23.44     11.72 o 
  -5   9  14       68.33       84.00     16.60 o 
  -4   9  14       76.42       67.40     17.58 o 
  -3   9  14      890.95      825.36     48.84 o 
  -2   9  14      113.03      145.54     22.47 o 
  -1   9  14       49.24       30.28     12.70 o 
   0   9  14      837.14      844.90     43.95 o 
   4   9  14      112.87      107.44     18.56 o 
   5   9  14       92.63       72.28     13.67 o 
   8   9  14       64.92      105.49     19.54 o 
   9   9  14       12.50       13.67     11.72 o 
  10   9  14        2.70      -13.67     12.70 o 
  11   9  14       86.40      121.12     14.65 o 
 -10  10  14        1.36       27.35      9.77 o 
  -9  10  14      117.60      172.89     17.58 o 
  -8  10  14       88.93       93.77     15.63 o 
  -7  10  14      196.31      157.26     19.54 o 
  -6  10  14        8.66       11.72     11.72 o 
  -5  10  14      239.97      216.84     21.49 o 
  -4  10  14        8.96        0.00      9.77 o 
  -1  10  14      414.03      350.25     31.26 o 
   0  10  14        8.78        0.00      9.77 o 
   1  10  14      265.46      219.79     13.28 o 
   2  10  14       32.50       36.08      8.61 o 
   3  10  14       30.95        7.90     13.19 o 
   4  10  14       11.04        9.77      8.79 o 
   5  10  14      204.82      168.98     18.56 o 
   6  10  14        4.51      -17.58     11.72 o 
   8  10  14       77.38      116.23     19.54 o 
   9  10  14      124.80      180.70     19.54 o 
  10  10  14        3.31      -17.58     11.72 o 
  -8  11  14       34.58       48.84     11.72 o 
  -7  11  14       13.96       31.26     11.72 o 
  -6  11  14      126.62      130.89     17.58 o 
  -5  11  14       13.98        9.77      9.77 o 
  -4  11  14        7.19        6.84      9.77 o 
  -1  11  14       11.80        2.93      9.77 o 
   0  11  14       55.34       28.33     10.74 o 
   1  11  14       19.24       27.35     10.74 o 
   2  11  14      175.70      141.63     18.56 o 
   3  11  14       52.10       29.30     10.74 o 
   4  11  14       11.44       -5.86     10.74 o 
   5  11  14       20.00       -3.91      9.77 o 
   6  11  14      134.51      160.19     16.60 o 
   7  11  14       10.57       94.75     19.54 o 
   8  11  14       21.43       53.72     14.65 o 
   9  11  14       18.89       15.63      8.79 o 
  -6  12  14       21.52       40.05     10.74 o 
  -5  12  14       42.94       60.56     11.72 o 
  -1  12  14       34.68       19.54     10.74 o 
   0  12  14      149.44      136.75     17.58 o 
   1  12  14       69.08       51.77     12.70 o 
   2  12  14       61.38       32.23     11.72 o 
   3  12  14       23.23        1.95     10.74 o 
   4  12  14       85.45       82.05     12.70 o 
   5  12  14       37.74       33.21     10.74 o 
   6  12  14       27.00       44.93      9.77 o 
   7  12  14       18.60       60.56     14.65 o 
  -1  13  14       26.80        6.84      8.79 o 
   0  13  14        0.25      -12.70      9.77 o 
   1  13  14       19.00        0.98      9.77 o 
   2  13  14       30.91       20.51      8.79 o 
   3  13  14       26.04      -14.65      9.77 o 
   4  13  14       17.76       51.77     10.74 o 
   5  13  14       14.15       32.23      8.79 o 
  -1  14  14       10.48       28.33      7.81 o 
   0  14  14        0.34       27.35      8.79 o 
   1  14  14       16.29       48.84     10.74 o 
   2  14  14       24.58       54.70     10.74 o 
   3  14  14       11.15       36.14      8.79 o 
   1   0  15     3209.77     3305.33     68.86 o 
   2   0  15     1885.93     1571.94     25.89 o 
   3   0  15     3350.50     3899.00     53.72 o 
   4   0  15     1667.04     1835.34     42.98 o 
   5   0  15      990.50      943.55     49.81 o 
   6   0  15       10.21       37.12     16.60 o 
   7   0  15      108.24      124.05     26.37 o 
   8   0  15       18.93       10.74     14.65 o 
   9   0  15      261.20      232.47     32.23 o 
  10   0  15      665.72      701.32     43.95 o 
  11   0  15        0.57       -1.95     13.67 o 
  12   0  15      311.01      302.80     28.33 o 
  13   0  15      139.94      104.51     18.56 o 
  14   0  15       54.91       53.72     12.70 o 
 -14   1  15      117.28      128.45     10.36 o 
 -13   1  15        4.93       16.72      9.28 o 
 -12   1  15       54.47       50.88     10.36 o 
 -11   1  15      596.94      602.00     27.22 o 
 -10   1  15      382.24      323.31     30.28 o 
  -9   1  15      134.30      146.51     28.33 o 
  -8   1  15      617.17      627.08     49.81 o 
  -7   1  15      559.27      625.13     47.86 o 
  -6   1  15      842.27      834.16     51.77 o 
  -5   1  15     3557.12     3799.24     79.12 o 
  -4   1  15     1901.37     2187.95     48.84 o 
  -3   1  15      805.07      796.06     28.33 o 
  -2   1  15     1458.49     1703.28     54.70 o 
  -1   1  15     3603.14     3898.59     97.19 o 
   0   1  15       92.62      132.57      8.98 o 
   1   1  15     4225.74     4679.42     52.26 o 
   2   1  15     1454.74     1699.25     54.21 o 
   3   1  15      915.34      960.27     25.88 o 
   4   1  15     1854.87     2284.65     46.88 o 
   5   1  15     4065.21     4033.05     94.75 o 
   6   1  15     1012.21     1031.46     53.72 o 
   7   1  15      649.42      680.80     46.88 o 
   8   1  15      842.46      888.85     55.68 o 
   9   1  15      423.52      527.45     44.93 o 
  10   1  15      326.39      294.98     28.33 o 
  11   1  15      608.16      642.71     42.00 o 
  12   1  15      103.75      116.23     21.49 o 
  13   1  15       18.57       42.98     15.63 o 
  14   1  15      113.05      138.70     17.58 o 
 -13   2  15      445.33      477.64     30.28 o 
 -12   2  15      145.64      128.93     19.54 o 
 -11   2  15      388.97      356.43     15.94 o 
 -10   2  15      111.62      103.39     11.72 o 
  -9   2  15       65.94       69.15     10.26 o 
  -8   2  15      433.82      459.44     21.35 o 
  -7   2  15     2214.22     2148.36     51.28 o 
  -6   2  15      117.75      192.28     13.01 o 
  -5   2  15     1787.83     1677.10     45.91 o 
  -4   2  15       96.35      126.00     13.67 o 
  -3   2  15     2761.65     3193.04     58.61 o 
  -2   2  15     1618.34     1579.42     40.05 o 
  -1   2  15     4161.84     4452.08     64.47 o 
   0   2  15     1495.46     1530.00     36.63 o 
   1   2  15     3724.84     4031.01     43.13 o 
   2   2  15     1151.06     1153.81     23.07 o 
   3   2  15     2391.05     2824.80     53.72 o 
   4   2  15      250.00      301.87     21.98 o 
   5   2  15     1565.99     1570.63     57.63 o 
   6   2  15       69.82      103.54     20.51 o 
   7   2  15     3422.54     3595.46     98.65 o 
   8   2  15      395.11      442.47     39.07 o 
   9   2  15       64.51      107.44     23.44 o 
  10   2  15      129.12      146.51     21.49 o 
  11   2  15      284.91      267.63     28.33 o 
  12   2  15      183.87      180.70     23.44 o 
  13   2  15      350.18      421.96     31.26 o 
 -13   3  15      118.16       97.68     16.60 o 
 -12   3  15      152.77      169.96     21.49 o 
 -11   3  15       78.74       75.21     13.67 o 
 -10   3  15       57.41       40.05     10.74 o 
  -9   3  15      141.09      138.70     16.60 o 
  -8   3  15     1546.08     1629.87     68.86 o 
  -7   3  15      146.11      153.91     13.68 o 
  -6   3  15     3978.86     4465.81     60.17 o 
  -5   3  15      894.56      821.41     22.06 o 
  -4   3  15      592.52      656.38     30.28 o 
  -3   3  15     1458.61     1711.29     46.88 o 
  -2   3  15     2844.94     2859.96     57.63 o 
  -1   3  15      412.01      391.68     21.49 o 
   0   3  15     5047.39     5104.56     70.33 o 
   1   3  15      304.72      250.05     15.63 o 
   2   3  15     4015.91     4477.48     63.49 o 
   3   3  15     1125.76     1382.12     44.93 o 
   4   3  15      857.61      931.83     40.05 o 
   5   3  15     1260.27     1257.09     49.81 o 
   6   3  15     3947.21     4348.55     98.65 o 
   7   3  15      233.60      271.54     29.30 o 
   8   3  15     1142.40     1180.91     58.61 o 
   9   3  15      151.73      175.82     26.37 o 
  10   3  15       48.90       39.07     13.67 o 
  11   3  15       79.30       78.14     19.54 o 
  12   3  15      148.20      190.47     22.47 o 
  13   3  15      119.48      129.91     18.56 o 
 -13   4  15      201.95      208.05     21.49 o 
 -12   4  15       20.59       22.47     12.70 o 
 -10   4  15      273.66      306.70     23.44 o 
  -9   4  15       80.43       91.82     15.63 o 
  -8   4  15      469.23      422.94     27.35 o 
  -7   4  15     1440.42     1421.19     45.91 o 
  -6   4  15     1216.31     1394.70     35.35 o 
  -5   4  15      731.34      804.85     38.09 o 
  -4   4  15     4573.79     4675.76     88.89 o 
  -3   4  15     2246.70     2185.02     58.61 o 
  -2   4  15     2415.46     2334.46     56.65 o 
  -1   4  15     1852.53     1688.82     45.91 o 
   0   4  15      391.99      363.36     21.49 o 
   1   4  15     1578.13     1437.79     39.07 o 
   2   4  15     2542.83     2515.16     50.79 o 
   4   4  15     4193.53     4833.02     88.89 o 
   5   4  15      915.24     1030.48     44.93 o 
   6   4  15     1215.09     1311.79     53.72 o 
   7   4  15     1502.37     1495.42     59.58 o 
   8   4  15      666.32      652.48     42.98 o 
   9   4  15       26.92       37.12     13.67 o 
  10   4  15      151.93      168.98     20.51 o 
  11   4  15       69.61       99.23     11.95 o 
  12   4  15       26.47       36.91      8.66 o 
  13   4  15      249.06      316.47     24.42 o 
 -13   5  15       40.92       76.19     13.67 o 
 -12   5  15       11.10        9.77     11.72 o 
 -10   5  15      128.99      155.31     18.56 o 
  -9   5  15      601.38      628.14     25.44 o 
  -8   5  15        3.68       -2.93     12.70 o 
  -7   5  15       36.97       47.86     12.70 o 
  -6   5  15      121.13      153.02     15.14 o 
  -5   5  15      143.24      162.14     21.49 o 
  -4   5  15      458.54      431.73     30.28 o 
  -3   5  15     1170.28     1000.20     42.98 o 
  -2   5  15     1391.05     1301.05     46.88 o 
  -1   5  15     1239.08     1082.25     41.02 o 
   0   5  15     1886.96     1784.55     49.81 o 
   1   5  15     1084.31      949.41     34.19 o 
   7   5  15       50.17       80.09     17.58 o 
   9   5  15      656.32      656.38     35.16 o 
  10   5  15      113.76      126.52     12.76 o 
  11   5  15      541.28      597.77     23.13 o 
  12   5  15       18.23       18.29      7.50 o 
  13   5  15       28.29       54.70     11.72 o 
 -12   6  15      120.00      143.58     17.58 o 
 -11   6  15      116.83      140.65     20.51 o 
 -10   6  15      322.47      395.59     29.30 o 
  -9   6  15      343.40      388.07     20.58 o 
  -8   6  15       99.86      103.54     12.76 o 
  -7   6  15       89.02      125.03     17.58 o 
  -6   6  15       22.55       35.16     15.63 o 
  -5   6  15      295.53      222.70     26.37 o 
  -4   6  15      908.39      751.13     42.98 o 
  -3   6  15      324.61      315.49     27.35 o 
  -2   6  15     2409.59     2319.81     67.40 o 
  -1   6  15     1345.04     1261.00     47.86 o 
   0   6  15     1414.09     1269.79     45.91 o 
   1   6  15     1327.69     1326.44     44.93 o 
   8   6  15       54.29       40.05     12.70 o 
   9   6  15      222.77      237.35     22.47 o 
  10   6  15      262.37      302.21     16.91 o 
  11   6  15      112.40      102.21     10.69 o 
  12   6  15      144.14      153.73     11.38 o 
 -12   7  15       35.42       33.21      9.77 o 
 -11   7  15       52.18       75.21     14.65 o 
 -10   7  15        7.02       -7.81     11.72 o 
  -9   7  15        4.06        7.24     12.21 o 
  -8   7  15      379.44      441.05     23.44 o 
  -7   7  15       23.80       33.03     17.09 o 
  -6   7  15      808.47      715.97     47.86 o 
  -5   7  15      241.24      239.31     29.30 o 
  -4   7  15      190.04      188.52     25.40 o 
  -3   7  15      394.44      300.84     29.30 o 
  -2   7  15       20.12       14.65     11.72 o 
  -1   7  15      389.35      348.70     28.33 o 
   0   7  15      290.26      286.19     24.42 o 
   1   7  15      554.67      497.17     30.28 o 
   8   7  15      410.57      480.57     32.23 o 
   9   7  15        2.79       -1.95     11.72 o 
  10   7  15        7.43        1.95     10.74 o 
  11   7  15       26.00       29.30     11.72 o 
  12   7  15       36.80       29.30      9.77 o 
 -11   8  15       44.76       49.00      8.30 o 
 -10   8  15       27.05       26.37     11.72 o 
  -9   8  15       16.78       -9.77     12.70 o 
  -8   8  15       14.67       23.29      8.90 o 
  -7   8  15      559.58      507.01     23.13 o 
  -6   8  15       96.15       98.65     17.58 o 
  -5   8  15       75.33       91.82     20.51 o 
  -4   8  15      154.49      169.96     25.40 o 
  -3   8  15      265.91      277.40     29.30 o 
  -2   8  15       95.90      100.61     18.56 o 
  -1   8  15      766.45      688.62     40.05 o 
   0   8  15        6.89        6.84     10.74 o 
   8   8  15        9.77        9.77     12.70 o 
   9   8  15       55.03       60.56     14.65 o 
  10   8  15       15.10        5.86     10.74 o 
  11   8  15       55.21       50.79     11.72 o 
 -10   9  15        9.59       22.47     10.74 o 
  -9   9  15       22.38        7.81      9.77 o 
  -8   9  15      142.19      134.79     17.58 o 
  -7   9  15       55.57       90.19     25.40 o 
  -6   9  15      176.86      143.58     20.51 o 
  -5   9  15      194.15      211.96     22.47 o 
  -4   9  15      122.84      101.95     13.14 o 
  -3   9  15       40.07       51.77     17.58 o 
  -2   9  15      157.52      205.12     25.40 o 
  -1   9  15       41.69       67.40     17.58 o 
   0   9  15      178.82      162.14     21.49 o 
   4   9  15       86.15       77.16     13.67 o 
   5   9  15      217.94      186.56     19.54 o 
   8   9  15       95.81      121.12     19.54 o 
   9   9  15       42.29       36.14     12.70 o 
  10   9  15       17.65        0.00     11.72 o 
  -9  10  15        6.62       28.33     10.74 o 
  -8  10  15       30.80       28.33     12.70 o 
  -7  10  15       48.71       63.49     14.65 o 
  -6  10  15       40.83       35.16     12.70 o 
  -5  10  15        3.22        1.95      9.77 o 
  -4  10  15       91.78       71.30     14.65 o 
  -1  10  15      218.28      206.10     22.47 o 
   0  10  15      235.67      248.10     24.42 o 
   1  10  15      217.91      189.49     21.49 o 
   2  10  15      106.24       84.00     14.65 o 
   3  10  15       31.50       29.30     10.74 o 
   4  10  15      100.12       72.28     14.65 o 
   5  10  15       10.37        4.88      9.77 o 
   6  10  15       34.96       50.79     12.70 o 
   8  10  15       23.78       44.93     14.65 o 
   9  10  15        7.87        9.77     10.74 o 
  -8  11  15        9.40       30.28     10.74 o 
  -7  11  15       12.81       14.65     10.74 o 
  -6  11  15        7.38        8.79      9.77 o 
  -5  11  15       68.19       70.33     14.65 o 
  -4  11  15       36.19       36.14     11.72 o 
  -1  11  15      198.09      188.52     20.51 o 
   0  11  15        2.22      -20.51     13.67 o 
   1  11  15      222.59      214.89     21.49 o 
   2  11  15      161.10      158.24     18.56 o 
   3  11  15       47.49       14.65      9.77 o 
   4  11  15       27.66        9.77     10.74 o 
   5  11  15       60.05       27.35      9.77 o 
   6  11  15        1.54       13.67      9.77 o 
   7  11  15       10.73       93.77     17.58 o 
   8  11  15        9.89       36.14     12.70 o 
  -6  12  15        2.36       24.42      9.77 o 
  -5  12  15       58.51       68.37     12.70 o 
  -1  12  15       39.20       34.19     10.74 o 
   0  12  15        9.79       -3.91     11.72 o 
   1  12  15       15.91        4.88     10.74 o 
   2  12  15       63.59       33.21     10.74 o 
   3  12  15        8.46      -14.65     11.72 o 
   4  12  15       25.46        0.98     10.74 o 
   5  12  15       47.83       79.12     13.67 o 
   6  12  15        4.35       23.44      8.79 o 
   7  12  15       27.71       54.70     12.70 o 
  -1  13  15        0.03       16.60      8.79 o 
   0  13  15       68.91       26.37      9.77 o 
   1  13  15        0.31      -16.12     10.74 o 
   2  13  15       22.13       -2.93      9.77 o 
   3  13  15        7.26       30.28      9.77 o 
   4  13  15       42.01       74.23     11.72 o 
   5  13  15        6.01       26.37      8.79 o 
  -1  14  15       22.87       28.33      7.81 o 
   0  14  15        3.75       36.14      8.79 o 
   1  14  15       29.64       53.72      9.77 o 
   2  14  15       14.67       32.23      8.79 o 
   0   0  16      714.44      791.18     28.33 o 
   1   0  16     3989.86     4257.39    105.49 o 
   2   0  16       66.86      102.56      8.29 o 
   3   0  16      341.37      301.14     12.76 o 
   4   0  16      141.98      128.93     12.70 o 
   5   0  16     4113.40     4532.18    109.40 o 
   6   0  16       13.27       10.74     14.65 o 
   7   0  16     4836.51     5619.31    135.77 o 
   8   0  16       45.53       95.72     25.40 o 
   9   0  16      428.37      554.80     47.86 o 
  10   0  16      926.44      828.29     47.86 o 
  11   0  16        7.52        7.81     12.70 o 
  12   0  16        6.15       11.72     13.67 o 
  13   0  16       78.00      117.21     17.58 o 
 -13   1  16        4.92        5.63      7.23 o 
 -12   1  16      342.38      363.08     34.68 o 
 -11   1  16       50.25       44.46      9.86 o 
 -10   1  16       24.84       28.33     15.63 o 
  -9   1  16       94.20      110.37     25.40 o 
  -8   1  16      860.55      880.06     58.61 o 
  -7   1  16      403.66      437.59     42.00 o 
  -6   1  16     1827.98     2072.69     80.09 o 
  -5   1  16     2384.19     2375.94     79.12 o 
  -4   1  16      115.78      136.75     13.67 o 
  -3   1  16     1364.96     1555.01     41.02 o 
  -2   1  16      243.44      212.70     20.51 o 
  -1   1  16     4716.77     4787.75     99.63 o 
   0   1  16      239.01      206.42     10.69 o 
   1   1  16     5045.12     5152.09     49.02 o 
   2   1  16      428.57      478.63     18.07 o 
   3   1  16     2145.18     2443.68     34.51 o 
   4   1  16      215.90      249.07     16.60 o 
   5   1  16     2348.79     2349.11     74.23 o 
   6   1  16     1504.51     1603.84     66.42 o 
   7   1  16      375.05      396.57     38.09 o 
   8   1  16      389.80      363.36     38.09 o 
   9   1  16       49.37       68.37     21.49 o 
  10   1  16       32.73       40.05     16.60 o 
  11   1  16      115.39      123.07     21.49 o 
  12   1  16      418.41      461.03     34.19 o 
  13   1  16        9.11       12.70     12.70 o 
 -13   2  16       55.25       71.30     14.65 o 
 -12   2  16       67.89      100.95     12.43 o 
 -11   2  16       14.02       17.58     13.67 o 
 -10   2  16      594.19      659.31     42.00 o 
  -9   2  16       35.87       28.80      8.02 o 
  -8   2  16      456.33      470.80     43.95 o 
  -7   2  16      604.43      653.45     49.81 o 
  -6   2  16      512.62      555.78     44.93 o 
  -5   2  16      376.23      392.66     23.44 o 
  -4   2  16     3737.01     3808.40     69.35 o 
  -3   2  16      185.18      158.24     14.65 o 
  -2   2  16     2502.53     2459.49     51.77 o 
  -1   2  16     1768.17     1947.66     44.93 o 
   0   2  16        1.35       -2.63      6.35 o 
   1   2  16     1520.76     1684.75     29.67 o 
   2   2  16     2213.55     2267.24     41.02 o 
   3   2  16      132.69      108.42     12.70 o 
   4   2  16     3308.58     3501.19     50.79 o 
   5   2  16      238.70      258.84     25.40 o 
   6   2  16      306.68      316.47     30.28 o 
   7   2  16      789.79      804.85     49.81 o 
   8   2  16      416.03      446.38     40.05 o 
   9   2  16       53.07       65.44     20.51 o 
  10   2  16      755.92      777.50     43.95 o 
  11   2  16        5.65       29.30     16.60 o 
  12   2  16       43.85       76.19     18.56 o 
  13   2  16       69.10       82.05     17.58 o 
 -13   3  16       23.73       24.42     11.72 o 
 -12   3  16       23.33       -1.95     12.70 o 
 -10   3  16      233.36      180.70     17.58 o 
  -9   3  16      181.52      190.47     18.56 o 
  -8   3  16      499.95      541.13     24.11 o 
  -7   3  16      517.74      491.40     22.11 o 
  -6   3  16      334.24      369.98     18.60 o 
  -5   3  16      488.87      476.48     17.60 o 
  -4   3  16      366.73      344.80     23.44 o 
  -3   3  16     1919.08     2110.78     52.75 o 
  -2   3  16      692.88      736.48     31.26 o 
  -1   3  16      569.17      521.59     25.40 o 
   0   3  16       70.63       58.61      9.77 o 
   1   3  16      463.08      475.68     22.47 o 
   2   3  16      806.98      889.83     30.28 o 
   3   3  16     1917.41     2210.41     58.61 o 
   4   3  16      283.84      271.54     23.44 o 
   5   3  16      664.61      645.64     37.12 o 
   6   3  16      314.59      329.17     30.28 o 
   7   3  16      464.70      486.43     38.09 o 
   8   3  16      329.86      339.91     34.19 o 
   9   3  16       75.80       95.13     13.67 o 
  10   3  16      254.10      213.91     23.44 o 
  11   3  16      935.12      983.60     47.86 o 
  12   3  16       37.10       27.35     14.65 o 
  13   3  16       23.40       42.98     13.67 o 
 -13   4  16      111.33      118.19     16.60 o 
 -12   4  16       53.77       40.05     13.67 o 
 -10   4  16       82.22       76.19     12.70 o 
  -9   4  16      214.77      284.24     23.44 o 
  -8   4  16      525.28      435.64     27.35 o 
  -7   4  16      331.58      378.01     24.42 o 
  -6   4  16      391.21      431.42     28.85 o 
  -5   4  16      569.96      570.43     33.21 o 
  -4   4  16     1847.76     1728.87     54.70 o 
  -3   4  16      401.21      378.01     25.40 o 
  -2   4  16      160.26      134.79     15.63 o 
  -1   4  16     1250.92     1164.30     39.07 o 
   0   4  16      154.93      116.23     13.67 o 
   1   4  16     1443.75     1358.68     40.05 o 
   2   4  16       39.64       30.28      7.81 o 
   4   4  16     2012.40     2156.69     60.56 o 
   5   4  16      405.93      459.08     31.26 o 
   6   4  16      453.26      468.85     34.19 o 
   7   4  16      392.00      410.24     34.19 o 
   8   4  16      665.70      594.85     41.02 o 
   9   4  16      189.50      210.00     22.47 o 
  10   4  16       65.59       78.14     16.60 o 
  11   4  16       63.82       48.84     13.67 o 
  12   4  16       79.72       91.82     16.60 o 
  13   4  16      133.59      184.61     19.54 o 
 -13   5  16       11.16       18.56     10.74 o 
 -12   5  16       68.54       98.65     17.58 o 
 -10   5  16        2.75       18.56     11.72 o 
  -9   5  16       63.39       71.93     11.38 o 
  -8   5  16      206.04      187.54     20.51 o 
  -7   5  16      137.61      157.26     18.56 o 
  -6   5  16      547.51      584.25     66.91 o 
  -5   5  16      144.02      112.33     18.56 o 
  -4   5  16       69.65       84.00     16.60 o 
  -3   5  16        8.32        7.81      9.77 o 
  -2   5  16     1809.71     1513.01     50.79 o 
  -1   5  16      690.62      682.76     33.21 o 
   0   5  16     3196.74     3065.08     65.44 o 
   1   5  16      660.52      696.43     30.28 o 
   9   5  16       40.98       46.88     12.70 o 
  10   5  16        3.05       13.67     11.72 o 
  11   5  16       59.87       68.37     15.63 o 
  12   5  16      103.08      123.07     16.60 o 
  13   5  16       11.42       11.72      9.77 o 
 -12   6  16       29.10       59.58     13.67 o 
 -10   6  16      136.04      189.49     21.49 o 
  -9   6  16      129.78      170.63     14.74 o 
  -8   6  16      176.65      171.95     17.09 o 
  -7   6  16      799.50      787.27     39.07 o 
  -6   6  16      113.44       76.19     18.56 o 
  -5   6  16      534.29      497.17     37.12 o 
  -4   6  16      577.33      594.85     39.07 o 
  -3   6  16      399.13      419.03     31.26 o 
  -2   6  16      174.67      171.91     20.51 o 
  -1   6  16      187.02      146.51     17.58 o 
   0   6  16      267.72      234.42     20.51 o 
   1   6  16      282.14      196.33     18.56 o 
  10   6  16       77.11      106.75     11.38 o 
  11   6  16        5.41        9.77      6.91 o 
  12   6  16       40.48       52.24      7.92 o 
 -12   7  16       31.96       32.23      9.77 o 
 -11   7  16       58.34      101.58     15.63 o 
 -10   7  16       30.43       16.60     10.74 o 
  -9   7  16       55.52       61.54     15.63 o 
  -8   7  16      424.67      432.18     21.75 o 
  -7   7  16       49.52       57.17     10.99 o 
  -6   7  16       83.11       72.28     18.56 o 
  -5   7  16      365.84      336.98     33.21 o 
  -4   7  16      172.06      162.14     23.44 o 
  -3   7  16      255.59      207.07     25.40 o 
  -2   7  16      193.38      156.28     21.49 o 
  -1   7  16      428.95      489.36     33.21 o 
   0   7  16      441.87      343.82     26.37 o 
   1   7  16      533.23      585.08     32.23 o 
   8   7  16      346.65      365.31     28.33 o 
   9   7  16       60.83       50.79     12.70 o 
  10   7  16       44.99       40.05     11.72 o 
  11   7  16       56.45       75.21     12.70 o 
  12   7  16       35.90       26.37      7.81 o 
 -11   8  16        7.31       15.14      6.22 o 
 -10   8  16      176.36      184.61     18.56 o 
  -9   8  16       61.88       54.70     12.70 o 
  -8   8  16      170.99      153.12     14.05 o 
  -7   8  16       14.08       20.66      8.90 o 
  -6   8  16      260.51      260.80     25.40 o 
  -5   8  16        4.02       13.67     13.67 o 
  -4   8  16      512.96      488.38     39.07 o 
  -3   8  16      281.64      219.77     27.35 o 
  -2   8  16      446.48      420.01     34.19 o 
  -1   8  16      112.97      124.05     19.54 o 
   0   8  16      507.16      492.29     34.19 o 
   8   8  16      135.98      125.03     18.56 o 
   9   8  16       45.98       41.02     12.70 o 
  10   8  16      214.92      250.05     21.49 o 
  11   8  16        8.86        9.77      8.79 o 
 -10   9  16        2.17       13.10      5.60 o 
  -9   9  16       18.56        6.84      9.77 o 
  -8   9  16       46.70       45.91     13.67 o 
  -7   9  16       96.27       85.96     15.63 o 
  -6   9  16       20.56       22.47     12.70 o 
  -5   9  16      195.47      175.82     20.51 o 
  -4   9  16        8.72       14.65     11.72 o 
  -3   9  16      222.72      190.47     25.40 o 
  -2   9  16       22.14       37.12     15.63 o 
  -1   9  16      249.38      246.14     26.37 o 
   0   9  16      775.82      662.25     39.07 o 
   4   9  16       14.47       13.67      8.79 o 
   5   9  16      204.02      182.65     19.54 o 
   8   9  16       24.80       49.81     15.63 o 
   9   9  16       21.44       16.60      9.77 o 
  10   9  16        2.67      -13.67     11.72 o 
  -9  10  16       19.15       42.00     10.74 o 
  -8  10  16        4.73       -0.98      9.77 o 
  -7  10  16      269.29      267.63     23.44 o 
  -6  10  16        5.76       -3.91     11.72 o 
  -5  10  16      132.89      111.35     16.60 o 
  -4  10  16       54.39       44.93     13.67 o 
  -1  10  16      188.01      156.28     20.51 o 
   0  10  16      208.85      182.65     21.49 o 
   1  10  16      148.93      116.23     17.58 o 
   2  10  16       60.43       20.51     10.74 o 
   3  10  16       59.87       62.51     13.67 o 
   4  10  16       49.75       33.21     10.74 o 
   5  10  16      143.24      121.12     15.63 o 
   6  10  16       12.45       11.72      9.77 o 
   7  10  16      252.75      412.19     30.28 o 
   8  10  16        8.95       43.95     14.65 o 
   9  10  16       25.03       36.14     10.74 o 
  -8  11  16       21.64       35.16     10.74 o 
  -7  11  16        6.17       14.65      9.77 o 
  -6  11  16       20.87       14.65     10.74 o 
  -5  11  16        0.46       -1.95      9.77 o 
  -4  11  16       11.85       14.65     10.74 o 
  -1  11  16        3.38      -16.60     12.70 o 
   0  11  16      173.19      122.10     16.60 o 
   1  11  16        1.33      -13.67     12.70 o 
   2  11  16      114.86       81.07     13.67 o 
   3  11  16      105.66       76.19     13.67 o 
   4  11  16       19.11      -17.58     12.70 o 
   5  11  16        1.33       15.63     10.74 o 
   6  11  16       30.85       32.23      9.77 o 
   7  11  16        4.76       50.79     14.65 o 
   8  11  16       21.45       35.16     11.72 o 
  -6  12  16       35.81       63.49     11.72 o 
  -5  12  16       20.58       29.30      9.77 o 
  -1  12  16        5.57      -16.60     11.72 o 
   0  12  16       24.98        8.79     10.74 o 
   1  12  16       13.01      -19.05     12.70 o 
   2  12  16       86.81       67.40     12.70 o 
   3  12  16        9.40      -19.05     12.70 o 
   4  12  16       20.24       46.88     12.70 o 
   5  12  16       14.70       40.05     10.74 o 
   6  12  16       24.86       41.02      8.79 o 
   7  12  16       32.49       55.68     11.72 o 
  -1  13  16        1.36       37.12     10.74 o 
   0  13  16       13.95       48.84     12.70 o 
   1  13  16        6.28       41.02     11.72 o 
   2  13  16       14.44       62.51     12.70 o 
   3  13  16       16.78       39.07     10.74 o 
   4  13  16        1.80       30.28      9.77 o 
   5  13  16       37.53       43.95      8.79 o 
   0  14  16        2.37       20.51      7.81 o 
   1   0  17     1443.13     1472.17     27.63 o 
   2   0  17      267.77      278.33     12.76 o 
   3   0  17     1807.52     1730.95     31.08 o 
   4   0  17      271.26      252.00     17.58 o 
   5   0  17       22.55       16.60     16.60 o 
   6   0  17      169.16      174.84     26.37 o 
   7   0  17      828.28      903.51     56.65 o 
   8   0  17     2341.87     2581.58     96.70 o 
   9   0  17      571.22      558.71     48.84 o 
  10   0  17     1156.10     1113.51     54.70 o 
  11   0  17        1.39        9.77     12.70 o 
  12   0  17      209.07      276.42     27.35 o 
  13   0  17        5.27       -6.84     11.72 o 
 -13   1  17        8.77        3.11      7.50 o 
 -12   1  17       36.00       45.95     10.00 o 
 -11   1  17      133.33      159.45     15.01 o 
 -10   1  17       10.46       26.37     15.63 o 
  -9   1  17      454.56      532.34     47.86 o 
  -8   1  17      191.51      275.45     36.14 o 
  -7   1  17      275.33      268.61     35.16 o 
  -6   1  17      875.21     1017.79     58.61 o 
  -5   1  17      620.43      697.76     28.81 o 
  -4   1  17      143.75      148.47     15.63 o 
  -3   1  17     1633.19     1930.08     47.86 o 
  -2   1  17     1361.80     1442.96     28.66 o 
  -1   1  17     1404.28     1275.18     26.25 o 
   0   1  17     3958.61     4517.61     48.00 o 
   1   1  17     1404.62     1312.40    100.12 o 
   2   1  17      993.64     1052.11     46.88 o 
   3   1  17     1544.69     1749.25     30.68 o 
   4   1  17      184.53      190.47     15.63 o 
   5   1  17      906.26      985.55     49.81 o 
   6   1  17     1034.87     1129.14     57.63 o 
   7   1  17      276.03      307.68     35.16 o 
   8   1  17      147.39      168.98     28.33 o 
   9   1  17      676.81      799.97     54.70 o 
  10   1  17        6.43       40.05     17.58 o 
  11   1  17       54.38       83.02     18.56 o 
  12   1  17       27.55       20.51     14.65 o 
  13   1  17        2.93        3.91     11.72 o 
 -13   2  17      150.75      184.61     19.54 o 
 -12   2  17       33.60       19.54      8.29 o 
 -11   2  17      208.22      184.61     23.44 o 
 -10   2  17      311.88      316.47     30.28 o 
  -9   2  17      181.43      242.24     34.19 o 
  -8   2  17      187.55      176.79     30.28 o 
  -7   2  17      670.80      788.25     55.68 o 
  -6   2  17       16.83       11.72     15.63 o 
  -5   2  17       70.25      111.35     13.67 o 
  -4   2  17       29.36       40.05     10.74 o 
  -3   2  17      104.80      158.24     15.63 o 
  -2   2  17      642.43      612.43     27.35 o 
  -1   2  17     2111.43     2173.30     49.81 o 
   0   2  17     4074.76     4129.51    158.72 o 
   1   2  17     2539.64     2657.70     38.60 o 
   2   2  17      790.41      835.76     21.68 o 
   3   2  17       59.82       76.19     11.72 o 
   4   2  17       43.73       55.98      8.66 o 
   5   2  17       36.54       29.30     12.70 o 
   6   2  17       22.01       39.07     16.60 o 
   7   2  17      589.20      680.80     45.91 o 
   8   2  17      254.67      259.82     31.26 o 
   9   2  17      196.72      216.43     19.01 o 
  10   2  17      242.30      219.77     25.40 o 
  11   2  17      273.14      289.12     29.30 o 
  12   2  17       23.32       29.30     14.65 o 
  13   2  17      134.86      184.61     21.49 o 
 -13   3  17        5.89        0.98      9.77 o 
 -12   3  17       58.57       51.77     14.65 o 
  -9   3  17      146.68      157.26     17.58 o 
  -8   3  17     1582.87     1719.71     84.98 o 
  -7   3  17      231.66      219.77     30.28 o 
  -6   3  17      736.78      841.97     54.70 o 
  -5   3  17      386.24      369.22     25.40 o 
  -4   3  17      285.04      276.42     22.47 o 
  -3   3  17      154.87      132.84     15.63 o 
  -2   3  17     1039.75      985.55     36.14 o 
  -1   3  17      298.54      260.80     19.54 o 
   0   3  17      155.81      164.10     14.65 o 
   1   3  17      313.95      278.38     18.56 o 
   2   3  17      971.02      995.32     33.21 o 
   3   3  17      192.55      163.12     18.56 o 
   4   3  17      332.90      308.66     25.40 o 
   5   3  17      395.66      379.96     29.30 o 
   6   3  17      887.81      975.79     49.81 o 
   7   3  17      218.71      197.31     26.37 o 
   8   3  17     1370.66     1520.82     66.42 o 
   9   3  17      207.24      191.45     23.44 o 
  10   3  17       18.43       26.37     12.70 o 
  11   3  17       34.01       45.91     15.63 o 
  12   3  17       56.33       59.58     15.63 o 
  13   3  17        7.38       15.63     11.72 o 
 -13   4  17       86.82      101.58     15.63 o 
 -12   4  17       31.63       36.14     13.67 o 
 -10   4  17      256.15      252.00     20.51 o 
  -9   4  17       96.40      132.84     16.60 o 
  -8   4  17       98.39      113.30     15.63 o 
  -7   4  17      762.49      843.92     36.14 o 
  -6   4  17      740.30      723.77     24.86 o 
  -5   4  17      543.78      442.47     30.28 o 
  -4   4  17      728.54      777.50     38.09 o 
  -3   4  17      156.47      140.65     17.58 o 
  -2   4  17      230.28      260.80     21.49 o 
  -1   4  17     1404.57     1187.74     41.02 o 
   0   4  17      874.22      880.06     34.19 o 
   1   4  17     1690.58     1455.38     42.00 o 
   2   4  17      563.90      662.25     28.33 o 
   5   4  17      783.69      738.43     39.07 o 
   6   4  17      889.55      941.60     46.88 o 
   7   4  17      475.46      518.66     37.12 o 
   8   4  17       74.85       81.07     18.56 o 
   9   4  17       96.99      119.17     17.58 o 
  10   4  17      248.90      251.03     24.42 o 
  11   4  17       23.85       39.07     13.67 o 
  12   4  17       25.51       30.28     13.67 o 
  13   4  17      105.33      149.44     16.60 o 
 -12   5  17       22.08       36.14     14.65 o 
  -9   5  17      329.66      380.46     19.89 o 
  -8   5  17      239.02      235.71     16.53 o 
  -7   5  17       37.25       29.30     10.74 o 
  -6   5  17       98.35      126.98     11.92 o 
  -5   5  17      893.68      768.71     42.00 o 
  -4   5  17      120.51      120.14     18.56 o 
  -3   5  17     1811.41     1493.47     54.70 o 
  -2   5  17      153.54      145.54     17.58 o 
  -1   5  17      141.65      132.84     16.60 o 
   0   5  17      209.25      129.91     15.63 o 
   1   5  17      112.96      107.44     14.65 o 
   9   5  17      289.79      303.77     24.42 o 
  10   5  17       13.06        1.95     10.74 o 
  11   5  17      221.12      243.21     21.49 o 
  12   5  17       27.87       41.02     12.70 o 
 -12   6  17       63.99      109.40     15.63 o 
 -10   6  17      108.91      169.96     20.51 o 
  -9   6  17       27.77       38.51      9.38 o 
  -8   6  17      336.34      301.09     18.29 o 
  -7   6  17        6.86       -0.98     11.72 o 
  -6   6  17       25.96       10.82     11.23 o 
  -5   6  17      563.29      453.22     35.16 o 
  -4   6  17      269.93      291.08     28.33 o 
  -3   6  17       74.67       82.05     17.58 o 
  -2   6  17      723.53      623.17     37.12 o 
  -1   6  17      537.32      508.89     31.26 o 
   0   6  17      193.07      194.38     19.54 o 
   1   6  17      534.44      495.22     28.33 o 
  11   6  17       32.68       36.14     10.74 o 
  12   6  17       65.32       71.30     11.72 o 
 -11   7  17       64.22       90.60     14.16 o 
 -10   7  17        9.24        4.88     10.74 o 
  -9   7  17       60.36       91.82     17.58 o 
  -8   7  17      345.24      427.63     21.75 o 
  -7   7  17       16.62        7.33      8.29 o 
  -6   7  17      543.88      495.22     39.07 o 
  -5   7  17       72.45       58.61     16.60 o 
  -4   7  17      204.49      167.03     23.44 o 
  -3   7  17        2.00        7.81     11.72 o 
  -2   7  17      144.51      132.84     19.54 o 
  -1   7  17       82.76       71.30     15.63 o 
   0   7  17       42.15       44.93     12.70 o 
   1   7  17       91.48       84.00     14.65 o 
  10   7  17        6.67       -3.91      9.77 o 
  11   7  17       74.98       84.00     12.70 o 
 -11   8  17        4.47       12.30      6.84 o 
 -10   8  17       10.69       13.67      9.77 o 
  -9   8  17       13.22        7.81     10.74 o 
  -8   8  17       17.71       31.26     13.67 o 
  -7   8  17      101.03      111.04     13.12 o 
  -6   8  17      106.17      130.89     19.54 o 
  -5   8  17       89.37       97.66     13.35 o 
  -4   8  17      583.48      595.83     42.98 o 
  -3   8  17       67.01       59.58     16.60 o 
  -2   8  17       89.52       58.61     16.60 o 
  -1   8  17     1374.16     1284.44     54.70 o 
   0   8  17      333.93      311.59     27.35 o 
   5   8  17       20.20       19.54      8.79 o 
   7   8  17      176.22      196.33     22.47 o 
   8   8  17       14.88       21.49     11.72 o 
   9   8  17       21.57       27.35     11.72 o 
  10   8  17       13.12       -0.98     10.74 o 
  11   8  17       12.52        8.79      7.81 o 
 -10   9  17        1.25        5.68      5.40 o 
  -9   9  17       32.94       36.14     11.72 o 
  -8   9  17       27.76       25.40     11.72 o 
  -7   9  17       34.41       14.65     12.70 o 
  -6   9  17       73.71       99.45     12.07 o 
  -5   9  17       64.03       89.86     16.60 o 
  -4   9  17      286.14      267.63     24.42 o 
  -3   9  17      637.49      633.92     34.19 o 
  -2   9  17       11.62       12.70     10.74 o 
  -1   9  17      485.21      509.87     36.14 o 
   0   9  17      278.51      261.77     25.40 o 
   3   9  17      501.72      425.87     29.30 o 
   4   9  17      265.57      213.91     20.51 o 
   5   9  17       27.37       35.16     10.74 o 
   6   9  17       74.06       69.35     12.70 o 
   7   9  17       35.34       47.86     15.63 o 
   8   9  17       39.57       53.72     13.67 o 
   9   9  17       28.18       23.44     10.74 o 
  10   9  17        1.09      -17.58     11.72 o 
  -9  10  17        5.42       13.67      8.79 o 
  -8  10  17       14.83       22.47     10.74 o 
  -7  10  17       21.93        2.93     10.74 o 
  -6  10  17       43.45       43.95     12.70 o 
  -5  10  17       54.03       53.72     12.70 o 
  -4  10  17      287.89      268.61     23.44 o 
  -1  10  17       24.01       20.51      9.77 o 
   0  10  17      401.47      344.80     28.33 o 
   1  10  17       14.38       25.40     10.74 o 
   2  10  17      142.27      111.35     16.60 o 
   3  10  17       18.15        1.95     10.74 o 
   4  10  17      338.06      288.14     23.44 o 
   5  10  17       58.25       66.42     13.67 o 
   6  10  17       60.22       70.33     12.70 o 
   7  10  17       25.64       48.84     15.63 o 
   8  10  17        2.87       11.72     10.74 o 
   9  10  17        3.86       -5.86      9.77 o 
  -8  11  17       23.79       54.70     10.74 o 
  -7  11  17       30.31       32.23     10.74 o 
  -6  11  17       51.12       57.63     12.70 o 
  -5  11  17        9.15        0.98      8.79 o 
  -4  11  17       38.86       29.30     10.74 o 
  -1  11  17       31.94        4.88     12.70 o 
   0  11  17       31.14       -4.88     12.70 o 
   1  11  17       14.18      -12.70     12.70 o 
   2  11  17       19.78      -20.51     13.67 o 
   3  11  17       39.98       10.74     11.72 o 
   4  11  17       37.94       42.98     11.72 o 
   5  11  17       10.57       15.63      9.77 o 
   6  11  17       45.58       50.79     10.74 o 
   7  11  17       27.49       59.58     13.67 o 
   8  11  17       26.11       55.68     11.72 o 
  -6  12  17        7.75       25.40      8.79 o 
  -5  12  17        8.48       22.47      9.77 o 
  -1  12  17      119.81      146.51     18.56 o 
   0  12  17       21.45       19.54     10.74 o 
   1  12  17       92.78       68.37     13.67 o 
   2  12  17       58.54       33.21     11.72 o 
   3  12  17       27.01       61.54     13.67 o 
   4  12  17       12.51       37.12     11.72 o 
   5  12  17       12.08       31.26      9.77 o 
   6  12  17        8.35       24.02     17.09 o 
  -1  13  17        1.37       20.51      8.79 o 
   0  13  17       43.03       71.30     12.70 o 
   1  13  17        1.30       39.07     11.72 o 
   2  13  17        0.72       33.21     10.74 o 
   3  13  17        3.49       29.30      9.77 o 
   4  13  17       19.01       40.05      9.77 o 
   0   0  18     1301.83     1072.49     35.16 o 
   1   0  18      879.68      696.75     20.37 o 
   2   0  18      364.44      305.73     13.81 o 
   3   0  18        1.52        4.88      5.53 o 
   4   0  18      157.84      140.65     14.65 o 
   5   0  18      571.07      588.01     42.98 o 
   6   0  18        0.47       13.67     16.60 o 
   7   0  18       34.31       54.70     22.47 o 
   8   0  18      188.17      208.05     33.21 o 
   9   0  18      377.98      466.42     28.40 o 
  10   0  18      142.31      138.70     23.44 o 
  11   0  18       49.14       45.91     15.63 o 
  12   0  18       72.92       61.54     17.58 o 
  13   0  18      225.02      251.03     23.44 o 
 -13   1  18        5.55        5.67      7.23 o 
 -12   1  18       74.83       93.80     11.68 o 
 -11   1  18      223.75      263.17     18.50 o 
 -10   1  18      236.54      203.17     26.37 o 
  -9   1  18      610.75      674.53     64.95 o 
  -8   1  18     1126.01     1377.24     74.23 o 
  -7   1  18       90.30       97.68     25.40 o 
  -6   1  18     1385.55     1457.33     70.33 o 
  -5   1  18        2.18       17.58      8.79 o 
  -4   1  18      271.51      288.14     20.51 o 
  -3   1  18      503.84      500.10     26.37 o 
  -2   1  18     1510.08     1368.53     29.01 o 
  -1   1  18     1394.57     1616.22     30.73 o 
   0   1  18     1611.83     1709.46     30.73 o 
   1   1  18     1640.59     1819.24     43.47 o 
   2   1  18     1621.42     1528.12     32.23 o 
   3   1  18      313.24      305.73     14.15 o 
   4   1  18      256.28      260.80     18.56 o 
   5   1  18       34.46       17.58     14.65 o 
   6   1  18     1466.02     1528.63     67.40 o 
   7   1  18       98.64       98.65     24.42 o 
   8   1  18     1139.97     1297.14     68.37 o 
   9   1  18      520.34      568.48     29.81 o 
  10   1  18      237.91      254.93     28.33 o 
  11   1  18      184.60      212.93     24.42 o 
  12   1  18       69.41       93.77     19.54 o 
  13   1  18        3.18       15.63     12.70 o 
 -13   2  18       13.85       16.60      9.77 o 
 -12   2  18       34.09       44.04      9.67 o 
 -11   2  18        3.47        4.88     12.70 o 
 -10   2  18      118.91      171.91     23.44 o 
  -9   2  18      124.38      110.37     20.51 o 
  -8   2  18      444.18      465.92     44.93 o 
  -7   2  18      811.10      916.20     60.56 o 
  -6   2  18      289.79      323.31     36.14 o 
  -5   2  18      243.58      279.35     21.49 o 
  -4   2  18     2078.17     2001.39     54.70 o 
  -3   2  18      334.26      276.42     20.51 o 
  -2   2  18     2166.10     2358.88     54.70 o 
  -1   2  18     1379.46     1507.14     42.98 o 
   0   2  18     2250.45     2124.34     40.54 o 
   1   2  18     1280.00     1385.90     81.07 o 
   2   2  18     2300.48     2573.78     38.98 o 
   3   2  18      310.53      247.12     19.54 o 
   4   2  18     1490.67     1419.96     34.50 o 
   5   2  18      167.61      176.79     23.44 o 
   6   2  18      295.59      337.96     32.23 o 
   7   2  18      589.77      664.20     45.91 o 
   8   2  18      434.70      501.08     42.00 o 
   9   2  18       94.81       95.72     18.56 o 
  10   2  18       92.91      121.12     19.54 o 
  11   2  18       11.98        5.86     13.67 o 
  12   2  18       53.67       77.16     18.56 o 
  13   2  18       22.04       30.28     13.67 o 
 -13   3  18       33.35       40.05     11.72 o 
 -12   3  18       60.05       54.70     14.65 o 
  -9   3  18      794.30      875.18     47.86 o 
  -8   3  18      104.02       98.65     23.44 o 
  -7   3  18      131.77      110.37     25.40 o 
  -6   3  18       99.14      135.77     26.37 o 
  -5   3  18      724.12      849.78     39.07 o 
  -4   3  18      463.06      539.17     29.30 o 
  -3   3  18     1297.87     1091.04     41.02 o 
  -2   3  18      556.12      515.73     27.35 o 
  -1   3  18       94.26       80.09     10.74 o 
   0   3  18     2142.92     2149.85     51.77 o 
   1   3  18       19.39       17.58      8.79 o 
   2   3  18      524.63      554.80     26.37 o 
   3   3  18     1520.79     1332.30     47.86 o 
   4   3  18      502.78      568.48     34.19 o 
   5   3  18      566.77      733.55     41.02 o 
   6   3  18      119.86      128.93     21.49 o 
   7   3  18      121.21      105.49     21.49 o 
   8   3  18      132.43      121.12     22.47 o 
   9   3  18      754.96      761.87     40.05 o 
  10   3  18       42.42       27.35     12.70 o 
  11   3  18      154.65      172.89     21.49 o 
  12   3  18       47.27       71.30     16.60 o 
  13   3  18       27.40       43.95     12.70 o 
 -13   4  18       58.34       66.42     12.70 o 
 -12   4  18       46.89       54.70     14.65 o 
  -9   4  18       71.68       84.98     16.60 o 
  -8   4  18      144.16      141.63     16.60 o 
  -7   4  18      841.32      864.43     36.14 o 
  -6   4  18      331.27      317.65     65.44 o 
  -5   4  18      483.16      474.71     32.23 o 
  -4   4  18      650.25      602.66     35.16 o 
  -3   4  18      773.97      683.73     35.16 o 
  -2   4  18      632.97      610.48     32.23 o 
  -1   4  18      845.69      877.13     36.14 o 
   0   4  18      751.53      719.87     31.26 o 
   1   4  18     1138.86     1148.67     39.07 o 
   2   4  18      415.71      429.78     24.42 o 
   5   4  18      320.34      343.82     28.33 o 
   6   4  18      388.09      356.52     30.28 o 
   7   4  18      861.81      901.55     48.84 o 
   8   4  18      201.13      208.05     26.37 o 
   9   4  18      102.66      109.40     17.58 o 
  10   4  18       35.34       23.44     12.70 o 
  11   4  18       12.10        3.91     10.74 o 
  12   4  18       49.44       67.40     14.65 o 
  13   4  18       64.74       65.44     12.70 o 
 -12   5  18      105.80      152.37     19.54 o 
  -9   5  18       40.64       47.68      9.86 o 
  -8   5  18      145.91      104.57     12.07 o 
  -7   5  18        0.18        0.98     10.74 o 
  -6   5  18      403.70      402.04     22.47 o 
  -5   5  18       44.89       59.58     15.63 o 
  -4   5  18      232.64      169.96     20.51 o 
  -3   5  18      393.39      325.26     27.35 o 
  -2   5  18      971.44      790.20     38.09 o 
  -1   5  18      175.83      192.42     19.54 o 
   0   5  18      684.04      643.69     32.23 o 
   1   5  18      166.76      158.24     16.60 o 
   9   5  18       64.59       54.70     12.70 o 
  10   5  18        8.46        8.79      9.77 o 
  11   5  18       15.26       11.72     10.74 o 
  12   5  18      130.11      152.37     16.60 o 
 -12   6  18       41.77       68.37     13.67 o 
 -10   6  18      120.72      184.61     20.51 o 
  -9   6  18       22.66       33.44      8.66 o 
  -8   6  18      132.46      118.19     12.65 o 
  -7   6  18      436.31      401.28     20.37 o 
  -6   6  18      101.75       70.68     10.79 o 
  -5   6  18      782.63      557.73     39.07 o 
  -4   6  18      204.46      188.52     23.44 o 
  -3   6  18       37.32       41.02     13.67 o 
  -2   6  18      446.46      467.87     32.23 o 
  -1   6  18      279.90      249.07     23.44 o 
   0   6  18      338.87      299.87     24.42 o 
   1   6  18      292.61      282.28     22.47 o 
  11   6  18       20.28       23.44      9.77 o 
  12   6  18       35.58       54.70     10.74 o 
 -11   7  18       63.59      102.51      9.86 o 
 -10   7  18       11.23        7.81     10.74 o 
  -9   7  18       76.50       78.14     16.60 o 
  -8   7  18       59.95       59.36     10.09 o 
  -7   7  18       11.85        9.73      8.20 o 
  -6   7  18      282.18      266.33     16.91 o 
  -5   7  18        5.93        8.79     11.72 o 
  -4   7  18       38.43       30.28     13.67 o 
  -3   7  18     1010.12      835.13     46.88 o 
  -2   7  18       87.76       81.07     16.60 o 
  -1   7  18       78.42       77.16     15.63 o 
   0   7  18      301.35      176.79     20.51 o 
   1   7  18      119.85      118.19     16.60 o 
 -11   8  18        7.48       16.12      7.33 o 
 -10   8  18       41.49       34.19     10.74 o 
  -9   8  18       12.29       -4.88     12.70 o 
  -8   8  18       90.00       69.35     15.63 o 
  -7   8  18       39.39       50.37     10.29 o 
  -6   8  18      136.82      139.12     13.45 o 
  -5   8  18      361.21      371.17     28.33 o 
  -4   8  18      632.98      636.85     43.95 o 
  -3   8  18      209.99      175.82     24.42 o 
  -2   8  18        2.69        5.86     10.74 o 
  -1   8  18      283.54      242.24     25.40 o 
   0   8  18        0.37        7.81     10.74 o 
   5   8  18      330.36      301.82     23.44 o 
 -10   9  18       29.35       31.86      6.10 o 
  -9   9  18       56.34       43.95     11.72 o 
  -8   9  18       45.30       42.00     12.70 o 
  -7   9  18       19.61       13.67     10.74 o 
  -6   9  18      120.41      137.59     13.12 o 
  -5   9  18      189.88      154.33     20.51 o 
  -4   9  18       26.38       32.23     13.67 o 
  -2   9  18      552.56      524.52     38.09 o 
  -1   9  18       59.27       99.63     18.56 o 
   0   9  18      659.97      585.08     37.12 o 
   1   9  18       38.42       56.65     13.67 o 
   2   9  18      495.11      430.75     30.28 o 
   3   9  18       69.60       40.05     11.72 o 
   4   9  18       38.35       36.14     11.72 o 
   5   9  18      200.09      149.44     18.56 o 
   6   9  18      174.63      157.26     17.58 o 
   7   9  18       26.25       55.68     14.65 o 
   8   9  18       63.57       94.75     15.63 o 
   9   9  18       32.40       29.30     10.74 o 
  -9  10  18       51.25       86.93     12.70 o 
  -8  10  18        3.73       -3.91      8.79 o 
  -7  10  18       72.52       64.47     13.67 o 
  -6  10  18        5.07       -5.86     11.72 o 
  -5  10  18        7.10       -5.86     11.72 o 
  -4  10  18       76.37       87.91     14.65 o 
  -1  10  18       67.73       22.47     10.74 o 
   0  10  18      116.63      102.56     16.60 o 
   1  10  18      156.49      117.21     16.60 o 
   2  10  18       49.86       24.42     10.74 o 
   3  10  18       11.06      -18.56     12.70 o 
   4  10  18       70.62       89.86     15.63 o 
   5  10  18       12.31       29.30     11.72 o 
   6  10  18        3.86       12.70      9.77 o 
   7  10  18       44.12       78.14     15.63 o 
   8  10  18        6.10       13.67      9.77 o 
   9  10  18       34.52       41.02      9.77 o 
  -8  11  18       24.68       44.93     10.74 o 
  -7  11  18        4.71       17.58      9.77 o 
  -6  11  18        6.00        9.77      9.77 o 
  -5  11  18        1.91        1.95      8.79 o 
  -4  11  18        2.52        2.93      8.79 o 
  -1  11  18       61.90       62.51     14.65 o 
   0  11  18      145.48      102.56     16.60 o 
   1  11  18       66.65       18.56     11.72 o 
   2  11  18       56.34       34.19     10.74 o 
   3  11  18       65.65       81.07     15.63 o 
   4  11  18        7.27       11.72     10.74 o 
   5  11  18        0.88       17.58      9.77 o 
   6  11  18        6.09        6.84      6.84 o 
   7  11  18        3.85       31.26     11.72 o 
   8  11  18       33.51       38.09      9.77 o 
  -6  12  18        0.42       30.28      8.79 o 
  -5  12  18       29.02       37.12      9.77 o 
  -1  12  18        0.48       27.35     11.72 o 
   0  12  18       21.27       54.70     13.67 o 
   1  12  18        1.12       40.05     13.67 o 
   2  12  18       20.27       43.95     12.70 o 
   3  12  18        3.35       24.42     10.74 o 
   4  12  18        6.27       25.40     10.74 o 
   5  12  18       29.03       42.98      9.77 o 
   6  12  18        0.91       13.84     10.26 o 
  -1  13  18       11.57       22.47      8.79 o 
   0  13  18        0.60       15.63      8.79 o 
   1  13  18       20.07       49.81     11.72 o 
   2  13  18        1.76       30.28      9.77 o 
   3  13  18       45.30       64.47     10.74 o 
   4  13  18        0.64        9.77      6.84 o 
   1   0  19      179.21      236.38     13.12 o 
   2   0  19     1368.02     1607.57     31.42 o 
   3   0  19      501.83      608.15     20.03 o 
   4   0  19     1250.47     1472.96     44.93 o 
   5   0  19      429.70      367.26     36.14 o 
   6   0  19     1901.33     2223.11     85.96 o 
   7   0  19      822.78      823.41     56.65 o 
   8   0  19       32.19       48.84     19.54 o 
   9   0  19       52.80      100.61     21.49 o 
  10   0  19      109.42      123.07     22.47 o 
  11   0  19       13.61        9.77     13.67 o 
  12   0  19       98.03      124.05     20.51 o 
  13   0  19       24.85       14.65     10.74 o 
 -13   1  19       16.27        3.91      9.77 o 
 -12   1  19       90.27       94.04     11.68 o 
 -11   1  19      380.66      414.15     21.97 o 
 -10   1  19       18.25       24.42     13.67 o 
  -9   1  19      126.32      136.75     23.44 o 
  -8   1  19       39.04       89.86     26.37 o 
  -7   1  19      258.94      317.45     39.07 o 
  -6   1  19      314.30      386.80     40.05 o 
  -5   1  19      255.69      252.00     21.49 o 
  -4   1  19      817.13      895.69     36.14 o 
  -3   1  19      617.85      607.55     29.30 o 
  -2   1  19      393.78      399.22     16.58 o 
  -1   1  19     1266.42     1357.55     29.35 o 
   0   1  19     4167.77     4987.06     76.68 o 
   1   1  19     1412.06     1495.59     49.33 o 
   2   1  19      451.04      487.95     17.96 o 
   3   1  19      856.08      833.07     42.00 o 
   4   1  19      865.67      884.95     35.16 o 
   5   1  19      198.30      228.56     27.35 o 
   6   1  19      266.73      304.75     33.21 o 
   7   1  19      240.08      300.84     35.16 o 
   8   1  19        3.77       14.65     16.60 o 
   9   1  19       23.45       29.30     15.63 o 
  10   1  19       23.96       46.88     16.60 o 
  11   1  19      366.54      413.17     33.21 o 
  12   1  19       77.78      107.44     19.54 o 
  13   1  19       20.61        0.00     11.72 o 
 -13   2  19      130.67      155.31     16.60 o 
 -12   2  19       23.42       21.98      8.29 o 
 -11   2  19       60.87       57.63     16.60 o 
 -10   2  19      166.42      164.10     23.44 o 
  -9   2  19      131.05      152.37     22.47 o 
  -8   2  19       45.52       22.47     17.58 o 
  -7   2  19      705.92      824.39     58.61 o 
  -6   2  19       26.94       35.16     17.58 o 
  -5   2  19      528.80      523.54     30.28 o 
  -4   2  19      318.79      268.61     21.49 o 
  -3   2  19       47.81       49.81     11.72 o 
  -2   2  19      371.43      347.73     22.47 o 
  -1   2  19      412.02      378.01     23.44 o 
   0   2  19      381.74      516.22     33.70 o 
   1   2  19      793.10      827.32     23.13 o 
   2   2  19      390.12      352.76     20.51 o 
   3   2  19       33.98       32.23      9.77 o 
   4   2  19      217.33      163.63     13.14 o 
   5   2  19      323.82      337.96     30.28 o 
   6   2  19       37.06       96.70     21.49 o 
   7   2  19     1074.94     1135.00     59.58 o 
   8   2  19       38.79       41.02     17.58 o 
   9   2  19       73.61       69.35     16.60 o 
  10   2  19      227.00      217.82     24.42 o 
  11   2  19       47.46       44.93     16.60 o 
  12   2  19       26.93       24.42     14.65 o 
  13   2  19      142.17      195.35     20.51 o 
 -13   3  19       10.52        3.91      8.79 o 
 -12   3  19      112.48      108.42     17.58 o 
 -10   3  19       39.56       31.26     13.67 o 
  -9   3  19       14.45       23.44     13.67 o 
  -8   3  19      194.08      224.66     31.26 o 
  -7   3  19       20.90       47.86     19.54 o 
  -6   3  19      959.97      960.16     60.56 o 
  -5   3  19       54.35       42.00     11.72 o 
  -4   3  19      521.20      548.94     31.26 o 
  -3   3  19     1185.05     1128.16     42.98 o 
  -2   3  19      145.29      165.07     16.60 o 
  -1   3  19      541.17      645.64     30.28 o 
   0   3  19      553.69      516.71     27.35 o 
   1   3  19      499.10      582.15     28.33 o 
   2   3  19      347.54      429.78     24.42 o 
   3   3  19     1007.84     1031.46     43.95 o 
   4   3  19      530.55      559.68     34.19 o 
   5   3  19       88.80       85.96     18.56 o 
   6   3  19      980.58      993.37     50.79 o 
   7   3  19       21.31       43.95     14.65 o 
   8   3  19      367.17      447.36     38.09 o 
   9   3  19       19.46       31.26     14.65 o 
  10   3  19       38.57       26.37     13.67 o 
  11   3  19       79.08       89.86     17.58 o 
  12   3  19      129.32      158.24     20.51 o 
  13   3  19       13.65       16.60     10.74 o 
 -12   4  19       46.60       61.54     14.65 o 
  -9   4  19      114.08      144.56     20.51 o 
  -8   4  19      109.06      121.12     19.54 o 
  -6   4  19      115.20       81.11     23.93 o 
  -5   4  19        1.37       -9.77     12.70 o 
  -4   4  19        4.51        0.00     10.74 o 
  -3   4  19       68.17       87.91     15.63 o 
  -2   4  19      629.71      602.66     32.23 o 
  -1   4  19      218.75      248.10     20.51 o 
   0   4  19        0.34        3.91      9.77 o 
   1   4  19      400.47      503.03     27.35 o 
   2   4  19      514.63      566.52     29.30 o 
   5   4  19       14.94       19.54     13.67 o 
   6   4  19      114.34       78.14     17.58 o 
   7   4  19      587.10      644.66     42.00 o 
   8   4  19      188.50      208.30     18.56 o 
   9   4  19       82.39       96.70     15.63 o 
  10   4  19      149.31      166.05     19.54 o 
  11   4  19       21.41       25.40     12.70 o 
  12   4  19       51.19       65.44     13.67 o 
 -12   5  19       19.02       41.02     12.70 o 
 -10   5  19        5.12       14.65     12.70 o 
  -9   5  19      287.40      299.87     27.35 o 
  -8   5  19      183.94      136.75     19.54 o 
  -7   5  19      116.00      101.58     14.65 o 
  -6   5  19       35.81        0.98     15.63 o 
  -5   5  19     1158.32     1069.56     51.77 o 
  -4   5  19       96.29       98.65     18.56 o 
  -3   5  19     1687.24     1410.44     53.72 o 
  -2   5  19      183.60      137.72     18.56 o 
  -1   5  19      305.55      286.19     23.44 o 
   0   5  19      367.78      249.07     21.49 o 
   1   5  19      277.01      289.12     22.47 o 
   9   5  19      190.18      183.63     19.54 o 
  10   5  19        5.55        0.00      9.77 o 
  11   5  19       78.02       83.02     14.65 o 
  12   5  19       21.25       19.54      9.77 o 
 -12   6  19       16.31       33.21     10.74 o 
 -10   6  19       95.22      148.47     19.54 o 
  -9   6  19       24.12       37.12     14.65 o 
  -8   6  19      179.78      156.64     13.76 o 
  -7   6  19       69.94       78.76     10.69 o 
  -6   6  19       78.14       70.11     10.48 o 
  -5   6  19      129.06      125.03     20.51 o 
  -4   6  19      462.14      480.57     36.14 o 
  -3   6  19      489.72      466.89     34.19 o 
  -2   6  19       32.49       18.56     11.72 o 
  -1   6  19      576.89      502.06     32.23 o 
   0   6  19      464.27      391.68     28.33 o 
   1   6  19      746.73      681.78     35.16 o 
  11   6  19       16.30       28.33     10.74 o 
  12   6  19        6.12        8.79      7.81 o 
 -11   7  19       35.60       47.94      7.92 o 
 -10   7  19        0.82       -5.86     11.72 o 
  -9   7  19       20.79       42.98     14.65 o 
  -8   7  19      147.78      199.26     22.47 o 
  -7   7  19       24.65       27.66      8.61 o 
  -6   7  19      178.43      189.67     15.19 o 
  -5   7  19      191.85      218.79     27.35 o 
  -4   7  19       12.75       25.40     14.65 o 
  -3   7  19      117.46       98.65     19.54 o 
  -2   7  19      472.17      430.75     32.23 o 
  -1   7  19      662.48      548.94     35.16 o 
   0   7  19      419.96      445.40     31.26 o 
   1   7  19      702.78      623.17     35.16 o 
 -10   8  19       12.12        4.88      8.79 o 
  -9   8  19       21.19       14.65      9.77 o 
  -8   8  19       41.22       47.86     14.65 o 
  -7   8  19      108.69      109.40     17.58 o 
  -6   8  19      128.73      132.60     13.07 o 
  -5   8  19      150.14      165.07     20.51 o 
  -4   8  19        2.78        6.84     10.74 o 
  -3   8  19       29.65       32.23     14.65 o 
  -2   8  19      259.52      229.54     25.40 o 
  -1   8  19      167.47      164.10     22.47 o 
   0   8  19       48.20       52.75     14.65 o 
   4   8  19        0.99        7.81      9.77 o 
   5   8  19       69.23       79.12     14.65 o 
  -9   9  19       65.64       54.70     11.72 o 
  -8   9  19        6.70      -10.74     11.72 o 
  -7   9  19       22.81       10.74     11.72 o 
  -6   9  19      151.44      179.72     21.49 o 
  -5   9  19       28.94       32.23     13.67 o 
  -4   9  19      103.14       86.93     16.60 o 
  -1   9  19       63.98       35.16     11.72 o 
   0   9  19      206.31      165.07     20.51 o 
   1   9  19       60.34       38.09     12.70 o 
   2   9  19       32.35       27.35     10.74 o 
   3   9  19       27.74       25.40     11.72 o 
   4   9  19       80.10       65.44     13.67 o 
   5   9  19       49.27       36.14     11.72 o 
   6   9  19      148.27      154.33     16.60 o 
  -9  10  19        4.56       19.54      8.79 o 
  -8  10  19        9.92        5.86      8.79 o 
  -7  10  19       30.51       15.63     10.74 o 
  -6  10  19       53.57       33.21     11.72 o 
  -5  10  19       33.64       24.42     10.74 o 
  -4  10  19      196.01      214.89     20.51 o 
  -1  10  19       19.17       27.35     11.72 o 
   0  10  19       48.67       26.37     10.74 o 
   1  10  19       22.97        0.98     10.74 o 
   2  10  19       70.82       50.79     11.72 o 
   3  10  19       29.42       29.30     11.72 o 
   4  10  19      197.58      210.00     20.51 o 
   5  10  19       45.60       53.72     12.70 o 
   6  10  19       71.57       64.47     12.70 o 
  -7  11  19       42.50       45.91     10.74 o 
  -6  11  19       71.37       86.93     13.67 o 
  -5  11  19       73.77       66.42     12.70 o 
  -1  11  19       23.87       31.26     11.72 o 
   0  11  19       46.17       52.75     13.67 o 
   1  11  19       12.97       33.21     13.67 o 
   2  11  19       19.16       42.00     13.67 o 
   3  11  19       34.70       36.14     12.70 o 
   4  11  19       62.69       55.68     12.70 o 
   5  11  19       69.09       66.42     12.70 o 
   6  11  19       54.69       91.50     20.51 o 
   7  11  19       45.36       64.47     11.72 o 
  -6  12  19        2.87       19.54      7.81 o 
  -5  12  19       12.06       19.54      8.79 o 
  -1  12  19      118.64      140.65     16.60 o 
   0  12  19       18.82       46.88     12.70 o 
   1  12  19      119.43      141.63     17.58 o 
   2  12  19       35.41       62.51     13.67 o 
   3  12  19       59.84       63.49     12.70 o 
   4  12  19        5.67       13.67      8.79 o 
   5  12  19       19.78       23.44      7.81 o 
   6  12  19        2.82        9.89     13.19 o 
  -1  13  19       25.87       39.07      8.79 o 
   0  13  19        2.99       24.42      8.79 o 
   1  13  19       26.71       41.02      9.77 o 
   2  13  19        8.75       17.58      8.79 o 
   3  13  19        7.25       22.47      8.79 o 
   0   0  20     8027.92     9146.40    107.44 o 
   1   0  20       28.10       28.81      6.91 o 
   2   0  20     1552.47     1620.45     33.15 o 
   3   0  20       15.58       34.73      6.53 o 
   4   0  20     2452.57     2425.30     59.58 o 
   5   0  20     1629.23     1664.40     73.26 o 
   6   0  20       50.18       35.16     17.58 o 
   7   0  20      500.51      559.68     47.86 o 
   8   0  20      192.41      236.38     34.19 o 
   9   0  20       12.73        5.86     12.70 o 
  10   0  20       85.53       75.21     18.56 o 
  11   0  20       18.47       20.51     14.65 o 
  12   0  20        1.84       14.65     13.67 o 
  13   0  20       52.93       79.12     14.65 o 
 -13   1  20        5.70       -6.84      9.77 o 
 -12   1  20       98.07      103.62     11.38 o 
 -11   1  20      108.44      104.40     12.91 o 
 -10   1  20       94.17      102.56     19.54 o 
  -9   1  20       66.35       80.09     19.54 o 
  -8   1  20      182.15      242.24     35.16 o 
  -7   1  20      457.74      544.06     49.81 o 
  -6   1  20     1449.00     1617.52     78.14 o 
  -5   1  20       85.45      116.23     15.63 o 
  -4   1  20      269.72      287.17     22.47 o 
  -3   1  20      509.51      462.01     27.35 o 
  -2   1  20       72.35       48.36     10.74 o 
  -1   1  20      303.26      321.20     15.53 o 
   0   1  20     1260.26     1301.91     48.84 o 
   1   1  20      248.64      280.82     14.50 o 
   2   1  20       17.55       16.09      8.79 o 
   3   1  20      269.64      240.30     13.81 o 
   4   1  20      193.32      186.56     17.58 o 
   5   1  20       76.85       88.89     20.51 o 
   6   1  20     1329.25     1432.91     68.37 o 
   7   1  20      407.94      454.19     42.00 o 
   8   1  20       69.24       80.09     22.47 o 
   9   1  20      131.54      175.82     24.42 o 
  10   1  20       84.18       93.77     20.51 o 
  11   1  20      116.49      103.54     19.54 o 
  12   1  20      108.95      118.19     19.54 o 
  13   1  20        5.94        0.98     10.74 o 
 -13   2  20       27.24       14.65      8.79 o 
 -12   2  20       37.28       46.40      8.98 o 
 -11   2  20      138.21      158.24     21.49 o 
 -10   2  20      102.28       99.63     18.56 o 
  -9   2  20        7.52       10.74     13.67 o 
  -8   2  20      102.86      111.35     24.42 o 
  -7   2  20      677.94      738.43     57.63 o 
  -6   2  20      162.80      228.56     33.21 o 
  -5   2  20       16.52        9.77      9.77 o 
  -4   2  20     1647.48     1613.61     52.75 o 
  -3   2  20      201.92      191.45     19.54 o 
  -2   2  20        9.58       20.51      8.79 o 
  -1   2  20      776.74      826.34     34.19 o 
   0   2  20      135.29      123.35     26.86 o 
   1   2  20      794.85      806.01     46.88 o 
   2   2  20      129.55      175.06     12.07 o 
   3   2  20      166.03      157.26     16.60 o 
   4   2  20     1571.28     1512.15     37.31 o 
   5   2  20       52.04       35.16     14.65 o 
   6   2  20      149.11      193.40     27.35 o 
   7   2  20      837.03      928.90     54.70 o 
   8   2  20       32.92       40.05     17.58 o 
   9   2  20        4.37        7.81     11.72 o 
  10   2  20      220.17      210.98     24.42 o 
  11   2  20      111.26      129.91     20.51 o 
  12   2  20       19.05       27.35     13.67 o 
  13   2  20       47.49       59.58     13.67 o 
 -12   3  20       19.16       24.42     11.72 o 
 -10   3  20       34.34       46.88     14.65 o 
  -9   3  20       56.43       60.56     15.63 o 
  -8   3  20      322.31      358.93     25.56 o 
  -7   3  20      336.01      322.33     38.09 o 
  -6   3  20       51.53       50.79     21.49 o 
  -5   3  20     1219.94     1161.37     48.84 o 
  -4   3  20      409.33      415.12     28.33 o 
  -3   3  20      726.22      626.10     33.21 o 
  -2   3  20       45.85       59.58     12.70 o 
  -1   3  20      183.71      160.19     16.60 o 
   0   3  20     1099.93      952.34     38.09 o 
   1   3  20      102.03       93.77     13.67 o 
   2   3  20       34.81       47.86     10.74 o 
   3   3  20      957.36      910.34     42.00 o 
   4   3  20      336.93      309.63     26.37 o 
   5   3  20     1381.75     1396.77     58.61 o 
   6   3  20       88.61      106.47     20.51 o 
   7   3  20      385.65      361.40     34.19 o 
   8   3  20      267.54      300.04     17.09 o 
   9   3  20       88.05       84.98     16.60 o 
  10   3  20       45.95       47.86     14.65 o 
  11   3  20      153.28      209.03     23.44 o 
  12   3  20       27.39       37.12     13.67 o 
 -12   4  20       32.61       48.84     13.67 o 
  -9   4  20       12.56       10.74     11.72 o 
  -8   4  20      134.28      111.35     17.58 o 
  -6   4  20      931.62      920.42     97.19 o 
  -5   4  20       77.10       55.68     14.65 o 
  -4   4  20      122.35      100.61     15.63 o 
  -3   4  20      341.44      316.47     25.40 o 
  -2   4  20      942.97      806.81     38.09 o 
  -1   4  20      749.95      683.73     34.19 o 
   0   4  20       34.76       11.72      8.79 o 
   1   4  20      605.17      594.85     30.28 o 
   2   4  20     1068.47     1010.95     39.07 o 
   6   4  20     1020.05     1122.30     51.77 o 
   7   4  20      317.40      403.40     34.19 o 
   8   4  20      141.30      140.33     14.31 o 
   9   4  20       28.14       24.42     11.72 o 
  10   4  20      303.41      290.10     24.42 o 
  11   4  20        2.95        1.95     10.74 o 
  12   4  20       38.72       51.77     13.67 o 
 -12   5  20       53.83       64.47     13.67 o 
 -10   5  20       70.15       59.58     15.63 o 
  -9   5  20       98.83       97.68     18.56 o 
  -8   5  20      363.51      366.29     29.30 o 
  -7   5  20       18.70       -0.98     12.70 o 
  -6   5  20      445.37      363.36     31.26 o 
  -5   5  20      139.34      100.61     17.58 o 
  -4   5  20      241.31      199.26     23.44 o 
  -3   5  20      127.58      108.42     17.58 o 
  -2   5  20      169.90      159.21     20.51 o 
  -1   5  20       25.36        5.86      8.79 o 
   0   5  20      810.46      714.01     36.14 o 
   1   5  20       36.46       39.07     10.74 o 
   9   5  20       70.58       54.70     12.70 o 
  10   5  20       66.72       41.02     12.70 o 
  11   5  20       55.28       54.70     12.70 o 
  12   5  20       74.65       65.44     11.72 o 
 -10   6  20      128.19      157.26     18.56 o 
  -9   6  20       30.95       33.21     13.67 o 
  -8   6  20       70.95       62.51     15.63 o 
  -7   6  20       55.76       33.21     12.70 o 
  -6   6  20       63.47       43.58     20.51 o 
  -5   6  20      203.64      190.47     25.40 o 
  -4   6  20        0.39       17.58     12.70 o 
  -3   6  20       21.60       21.49     12.70 o 
  -2   6  20     2167.65     1940.83     65.44 o 
  -1   6  20      140.45      148.47     19.54 o 
   0   6  20     1034.66      962.11     42.98 o 
   1   6  20      262.26      262.75     22.47 o 
 -11   7  20       50.23       62.56      8.20 o 
 -10   7  20        8.81       -9.77     10.74 o 
  -9   7  20      150.09      162.14     19.54 o 
  -8   7  20       94.11       92.79     17.58 o 
  -7   7  20        3.23        5.33      7.50 o 
  -6   7  20       73.24       60.96      9.67 o 
  -5   7  20       15.37       21.49     11.72 o 
  -4   7  20      256.60      252.98     28.33 o 
  -3   7  20      443.94      349.68     32.23 o 
  -2   7  20      131.03      105.49     18.56 o 
  -1   7  20      211.34      191.45     23.44 o 
   0   7  20        6.77       15.63     11.72 o 
   1   7  20      172.46      195.35     21.49 o 
   5   7  20        4.48       -1.95      7.81 o 
 -10   8  20       13.14       11.72      8.79 o 
  -9   8  20       24.16       19.54      9.77 o 
  -8   8  20       29.61       43.95     14.65 o 
  -7   8  20       67.60       87.91     16.60 o 
  -6   8  20       87.68       92.35     11.74 o 
  -5   8  20       45.06       55.68     14.65 o 
  -4   8  20      135.79      132.84     18.56 o 
  -3   8  20        2.65        9.28      7.60 o 
  -2   8  20       11.70        8.79     10.74 o 
  -1   8  20      179.22      152.37     21.49 o 
   0   8  20      190.25      168.98     20.51 o 
   3   8  20        5.51       -0.98      9.77 o 
   4   8  20      140.80      136.75     17.58 o 
   5   8  20       29.75       31.26     10.74 o 
   6   8  20       67.87       43.95     10.74 o 
  -9   9  20       17.45       17.58      9.77 o 
  -8   9  20        8.12        9.77     10.74 o 
  -7   9  20       29.30       17.58     12.70 o 
  -6   9  20       33.37       41.02     13.67 o 
  -5   9  20      128.25      145.54     19.54 o 
  -4   9  20       58.60       64.47     14.65 o 
  -1   9  20      117.78      111.35     18.56 o 
   0   9  20       54.36       43.95     12.70 o 
   1   9  20      133.77      123.07     18.56 o 
   2   9  20      173.44      140.65     18.56 o 
   3   9  20       64.75       43.95     12.70 o 
   4   9  20       73.48       71.30     14.65 o 
   5   9  20      122.77      105.49     15.63 o 
   6   9  20       70.01       49.81     11.72 o 
  -8  10  20        4.06        0.00      8.79 o 
  -7  10  20       62.76       51.77     12.70 o 
  -6  10  20       54.43       27.35     10.74 o 
  -5  10  20       60.68       24.42     10.74 o 
  -4  10  20        8.83      -11.72     10.74 o 
  -1  10  20        3.78       13.67     10.74 o 
   0  10  20      101.50      133.82     19.54 o 
   1  10  20       27.81       11.72     10.74 o 
   2  10  20        0.02        1.95      9.77 o 
   3  10  20       73.14       77.16     15.63 o 
   4  10  20        8.73       17.58     10.74 o 
   5  10  20       92.72       62.51     12.70 o 
   6  10  20       53.14       40.05     10.74 o 
  -7  11  20       13.73       22.47      8.79 o 
  -6  11  20       27.91       33.21     10.74 o 
  -5  11  20       15.91       24.42      9.77 o 
  -1  11  20       43.42       29.30     11.72 o 
   0  11  20       49.59       48.84     13.67 o 
   1  11  20       44.99       40.05     12.70 o 
   2  11  20        6.07       14.65     10.74 o 
   3  11  20       63.33       68.37     13.67 o 
   4  11  20        0.89        5.86      8.79 o 
   5  11  20       22.31       27.35      9.77 o 
   6  11  20       19.88       14.65      6.84 o 
  -5  12  20       17.17       11.72      6.84 o 
  -1  12  20       40.78       58.61     12.70 o 
   0  12  20        2.65       24.42     10.74 o 
   1  12  20       33.30       59.58     13.67 o 
   2  12  20       18.67       43.95     11.72 o 
   3  12  20        5.19       16.60      9.77 o 
   4  12  20        8.99        5.86      7.81 o 
   5  12  20       10.73       14.65      7.81 o 
  -1  13  20        4.37        1.95      5.86 o 
   0  13  20        0.84       10.74      7.81 o 
   1  13  20        7.63        7.81      7.81 o 
   2  13  20       12.50       21.49      7.81 o 
   1   0  21       12.99       28.28      7.23 o 
   2   0  21     1870.29     1987.29     37.99 o 
   3   0  21       33.97       44.08      7.50 o 
   4   0  21      927.08      973.83     39.07 o 
   5   0  21      744.34      850.76     54.70 o 
   6   0  21      237.61      178.75     29.30 o 
   7   0  21      272.49      323.31     38.09 o 
   8   0  21      426.27      523.54     47.86 o 
   9   0  21       19.24        1.95     13.67 o 
  10   0  21      129.29      158.24     23.44 o 
  11   0  21       77.22       90.84     19.54 o 
  12   0  21       13.05       31.26     13.67 o 
 -12   1  21       84.70       92.79     16.60 o 
 -11   1  21       52.75       53.72     16.60 o 
 -10   1  21       30.94       32.23     15.63 o 
  -9   1  21      308.31      305.73     31.26 o 
  -8   1  21      267.27      261.71     21.49 o 
  -7   1  21       41.07       47.86     21.49 o 
  -6   1  21      308.75      363.36     39.07 o 
  -5   1  21      664.88      586.06     32.23 o 
  -4   1  21       24.81       19.54     10.74 o 
  -3   1  21      432.21      477.64     28.33 o 
  -2   1  21      101.61      118.62     10.56 o 
  -1   1  21      288.19      236.24     14.15 o 
   0   1  21      515.23      513.03     20.03 o 
   1   1  21      429.03      368.78     23.44 o 
   2   1  21      139.91      157.17     12.07 o 
   3   1  21      637.11      686.52     23.13 o 
   4   1  21        9.28        8.79      7.81 o 
   5   1  21      676.39      649.55     44.93 o 
   6   1  21      329.24      373.12     37.12 o 
   7   1  21       56.35       62.51     22.47 o 
   8   1  21      292.94      352.91     28.39 o 
   9   1  21      333.89      337.96     32.23 o 
  10   1  21       35.75       49.81     17.58 o 
  11   1  21       23.78       37.12     15.63 o 
  12   1  21       61.18       62.51     16.60 o 
 -12   2  21        6.93       10.06      6.84 o 
 -11   2  21       30.43       25.96     12.21 o 
 -10   2  21      216.15      210.00     25.40 o 
  -9   2  21       28.50       39.07     15.63 o 
  -8   2  21       74.82      104.51     21.49 o 
  -7   2  21      784.00      892.76     62.51 o 
  -6   2  21       88.10      132.84     26.37 o 
  -5   2  21      846.50      868.34     41.02 o 
  -4   2  21      138.47      166.05     18.56 o 
  -3   2  21       58.04       61.54     13.67 o 
  -2   2  21       41.08       58.61     11.72 o 
  -1   2  21     2657.19     2537.63     61.54 o 
   0   2  21       68.02       43.88     13.67 o 
   1   2  21     2412.47     2361.90     41.37 o 
   2   2  21       16.16       18.30      7.81 o 
   3   2  21       78.67       84.00     13.67 o 
   4   2  21      183.23      196.54     15.25 o 
   5   2  21     1167.05     1171.14     55.68 o 
   6   2  21      119.73      178.75     26.37 o 
   7   2  21      640.07      685.69     47.86 o 
   8   2  21       34.88       43.90     11.38 o 
   9   2  21       40.28       43.95     15.63 o 
  10   2  21      191.51      168.00     22.47 o 
  11   2  21       53.15       47.86     16.60 o 
  12   2  21       11.01       30.28     13.67 o 
 -12   3  21       20.65       20.51     10.74 o 
 -10   3  21      113.08      118.19     19.54 o 
  -9   3  21       33.41       46.88     15.63 o 
  -8   3  21      211.77      252.98     28.33 o 
  -7   3  21      140.77      118.19     27.35 o 
  -6   3  21      216.42      294.98     38.09 o 
  -5   3  21      121.48       92.79     16.60 o 
  -4   3  21        4.11        3.91      9.77 o 
  -3   3  21      228.45      222.70     21.49 o 
  -2   3  21     1424.97     1390.91     48.84 o 
  -1   3  21      824.54      845.88     38.09 o 
   0   3  21       44.59       28.33      9.77 o 
   1   3  21      919.71      997.27     39.07 o 
   2   3  21     1204.63     1226.81     42.98 o 
   3   3  21      276.99      279.35     25.40 o 
   4   3  21        5.57        0.00     10.74 o 
   5   3  21      156.76      130.89     21.49 o 
   6   3  21       89.17      121.12     21.49 o 
   7   3  21      107.45       78.14     19.54 o 
   8   3  21      146.32      148.75     15.44 o 
   9   3  21       50.13       57.63     15.63 o 
  10   3  21      118.56      104.51     17.58 o 
  11   3  21       19.36       11.72     12.70 o 
  12   3  21       35.41       46.88     13.67 o 
 -12   4  21       43.35       69.35     13.67 o 
  -9   4  21       26.42       22.47     11.72 o 
  -8   4  21       40.44       36.14     12.70 o 
  -6   4  21      472.87      492.73     77.16 o 
  -5   4  21      326.36      295.96     27.35 o 
  -4   4  21      102.46       70.33     14.65 o 
  -3   4  21      161.85      145.54     18.56 o 
  -2   4  21      501.46      455.17     30.28 o 
  -1   4  21      269.12      252.00     22.47 o 
   0   4  21       63.82       49.81     11.72 o 
   1   4  21      291.52      307.68     23.44 o 
   2   4  21      479.52      476.66     28.33 o 
   7   4  21       82.12       80.61     10.18 o 
   8   4  21       52.41       59.26     10.99 o 
   9   4  21       19.11        2.93     10.74 o 
  10   4  21      116.08      121.12     17.58 o 
  11   4  21        8.86        4.88     10.74 o 
  12   4  21       37.79       68.37     13.67 o 
 -10   5  21       38.53       75.21     15.63 o 
  -9   5  21       70.11       80.09     16.60 o 
  -8   5  21        8.51       -6.84     12.70 o 
  -7   5  21       35.27       30.28     11.72 o 
  -6   5  21        3.68       -8.79     13.67 o 
  -5   5  21      179.78      195.35     23.44 o 
  -4   5  21       89.34       67.40     15.63 o 
  -3   5  21       19.20        9.77     10.74 o 
  -2   5  21       73.55       63.49     12.70 o 
  -1   5  21      952.90      807.78     40.05 o 
   0   5  21      737.74      634.90     34.19 o 
   1   5  21      895.53      791.18     38.09 o 
   9   5  21       58.81       62.51     13.67 o 
  10   5  21       39.38       55.68     12.70 o 
  11   5  21        6.92       14.65      9.77 o 
 -11   6  21       10.97       38.09     12.70 o 
 -10   6  21       25.49       34.19     12.70 o 
  -9   6  21      173.32      217.82     22.47 o 
  -8   6  21       44.24       26.37     13.67 o 
  -7   6  21       20.02        9.77     11.72 o 
  -6   6  21      440.46      398.52     29.30 o 
  -5   6  21        4.08       -5.86     14.65 o 
  -4   6  21      256.18      205.12     25.40 o 
  -3   6  21      372.38      361.40     31.26 o 
  -2   6  21      172.93      131.86     18.56 o 
  -1   6  21      148.16      141.63     18.56 o 
   0   6  21      677.68      638.80     36.14 o 
   1   6  21      137.94      157.26     19.54 o 
 -10   7  21       29.36       17.58      9.77 o 
  -9   7  21       50.99       69.35     15.63 o 
  -8   7  21       39.52       58.61     14.65 o 
  -7   7  21       26.89       37.12     13.67 o 
  -6   7  21       74.85       64.47     14.65 o 
  -5   7  21       61.17       72.28     14.65 o 
  -4   7  21      232.00      199.26     26.37 o 
  -3   7  21       68.09       68.37     17.58 o 
  -2   7  21        4.32       -2.93     10.74 o 
  -1   7  21      178.09      124.05     19.54 o 
   0   7  21      104.93      124.05     18.56 o 
   4   7  21      211.73      169.96     18.56 o 
   5   7  21       65.77       74.23     12.70 o 
 -10   8  21        6.18        1.95      7.81 o 
  -9   8  21        6.85       -1.95     10.74 o 
  -8   8  21       18.45       38.09     13.67 o 
  -7   8  21       70.67       68.37     15.63 o 
  -6   8  21       10.92       11.72      7.60 o 
  -5   8  21      188.98      166.05     20.51 o 
  -4   8  21       35.46       30.28     12.70 o 
  -3   8  21       17.51        8.79      9.77 o 
  -2   8  21      201.85      177.77     23.44 o 
  -1   8  21      296.64      249.07     25.40 o 
   0   8  21       46.01       62.51     14.65 o 
   1   8  21      276.64      194.38     21.49 o 
   2   8  21      237.37      201.21     21.49 o 
   3   8  21       18.95       11.72      8.79 o 
   4   8  21       42.90       31.26     10.74 o 
   5   8  21      156.93      133.82     16.60 o 
   6   8  21       15.87       -2.93      8.79 o 
  -9   9  21       19.74       18.56      8.79 o 
  -8   9  21       21.68       -8.79     10.74 o 
  -7   9  21        9.33       -2.93     10.74 o 
  -6   9  21       60.12       66.42     14.65 o 
  -5   9  21       12.71       25.40     12.70 o 
  -4   9  21        3.92       10.74     11.72 o 
  -1   9  21       29.96       22.47     11.72 o 
   0   9  21       73.03       35.16     11.72 o 
   1   9  21       32.05       43.95     13.67 o 
   2   9  21      160.24      151.40     19.54 o 
   3   9  21      124.19      103.54     16.60 o 
   4   9  21        5.91        8.79      9.77 o 
   5   9  21        6.16       10.74      9.77 o 
   6   9  21       47.09       49.81     11.72 o 
  -8  10  21       12.88        7.81      8.79 o 
  -7  10  21        3.90        1.95      8.79 o 
  -6  10  21        7.92        0.00      9.77 o 
  -5  10  21        0.56       -9.77     11.72 o 
  -4  10  21      147.21      124.05     15.63 o 
  -1  10  21       57.71       52.75     13.67 o 
   0  10  21       16.80       12.70      9.77 o 
   1  10  21       61.10       56.65     14.65 o 
   2  10  21       51.02       41.02     12.70 o 
   3  10  21       66.24       64.47     13.67 o 
   4  10  21      136.81      126.00     16.60 o 
   5  10  21        0.11       -1.95      7.81 o 
   6  10  21        4.32       -0.98      7.81 o 
  -7  11  21        3.50       14.65      7.81 o 
  -6  11  21        5.04        6.84      7.81 o 
  -5  11  21       14.74       14.65      8.79 o 
  -1  11  21        4.49       11.72      9.77 o 
   0  11  21       23.42       32.23     11.72 o 
   1  11  21        2.42        9.77     10.74 o 
   2  11  21        5.86       15.63     10.74 o 
   3  11  21       42.58       38.09     11.72 o 
   4  11  21       10.56       17.58      8.79 o 
   5  11  21       10.22        3.91      7.81 o 
   6  11  21        1.86      -11.72      7.81 o 
  -1  12  21       27.83       27.35      9.77 o 
   0  12  21        0.19       16.60      9.77 o 
   1  12  21       35.22       57.63     12.70 o 
   2  12  21        0.46       28.33     10.74 o 
   3  12  21        4.02       15.63      9.77 o 
   4  12  21        1.74        4.88      6.84 o 
   5  12  21       28.81       14.65      6.84 o 
  -1  13  21        4.30        4.88      5.86 o 
   0  13  21        6.59        9.77      5.86 o 
   1  13  21        4.96        6.84      6.84 o 
   0   0  22      535.16      459.08     27.35 o 
   1   0  22       37.09       44.63      8.30 o 
   2   0  22      279.23      303.30     16.58 o 
   3   0  22       70.30       98.06     10.00 o 
   4   0  22     1057.88     1070.53     42.98 o 
   5   0  22       12.00      -17.58     20.51 o 
   6   0  22      429.75      543.08     45.91 o 
   7   0  22      550.56      666.15     52.75 o 
   8   0  22      392.63      390.40     24.14 o 
   9   0  22        4.95       -2.93     12.70 o 
  10   0  22        3.68       14.65     14.65 o 
  11   0  22      151.28      142.61     22.47 o 
  12   0  22        4.17       19.54     13.67 o 
 -12   1  22        7.22        5.86     10.74 o 
 -11   1  22       17.01       21.49     14.65 o 
 -10   1  22        2.76        4.88     13.67 o 
  -9   1  22       23.20       40.05     16.60 o 
  -8   1  22       87.16      105.41     13.61 o 
  -7   1  22       33.81       46.88     22.47 o 
  -6   1  22       40.45       29.30     18.56 o 
  -5   1  22      322.28      349.65     24.91 o 
  -4   1  22      582.80      669.08     35.16 o 
  -3   1  22      478.97      499.13     29.30 o 
  -2   1  22      159.24      220.75     20.51 o 
  -1   1  22      342.00      366.29     17.60 o 
   0   1  22      402.83      411.58     18.98 o 
   1   1  22      467.40      509.86     20.37 o 
   2   1  22      196.60      215.74     14.15 o 
   3   1  22      662.72      650.66     23.13 o 
   4   1  22      517.19      574.34     32.23 o 
   5   1  22      294.55      293.03     33.21 o 
   6   1  22       47.31       44.93     18.56 o 
   7   1  22       55.91       84.00     24.42 o 
   8   1  22      141.56      176.05     17.60 o 
   9   1  22        3.73       16.60     13.67 o 
  10   1  22        3.09       39.07     17.58 o 
  11   1  22       18.90       25.40     14.65 o 
  12   1  22        9.54       10.74     12.70 o 
 -12   2  22       23.08       36.89      8.20 o 
 -11   2  22       12.76       16.28      7.95 o 
 -10   2  22      177.87      188.52     24.42 o 
  -9   2  22       75.91       81.07     20.51 o 
  -8   2  22      591.90      634.90     44.93 o 
  -7   2  22       32.05       61.54     23.44 o 
  -6   2  22      112.99      121.12     25.40 o 
  -5   2  22      486.75      475.68     31.26 o 
  -4   2  22      242.56      275.45     24.42 o 
  -3   2  22      367.31      395.59     27.35 o 
  -2   2  22      132.48      107.44     15.63 o 
  -1   2  22      104.90      123.07     16.60 o 
   0   2  22      134.17      125.03     15.63 o 
   1   2  22       76.24       91.22     10.00 o 
   2   2  22      118.87      108.96     11.05 o 
   3   2  22      445.24      508.89     30.28 o 
   4   2  22      225.02      240.28     16.66 o 
   5   2  22      534.39      546.99     40.05 o 
   6   2  22      145.15      160.19     26.37 o 
   7   2  22       45.37       62.51     20.51 o 
   8   2  22      574.75      578.50     28.51 o 
   9   2  22       69.46       70.33     17.58 o 
  10   2  22      139.23      120.14     20.51 o 
  11   2  22        5.26       14.65     12.70 o 
  12   2  22       26.89       28.33     12.70 o 
 -12   3  22       46.93       42.98     11.72 o 
 -11   3  22        5.37       23.44     11.72 o 
 -10   3  22       35.05       40.05     14.65 o 
  -9   3  22       37.58       39.07     15.63 o 
  -8   3  22        2.01        9.77     13.67 o 
  -7   3  22      537.73      713.04     56.65 o 
  -6   3  22       91.99      129.91     26.37 o 
  -5   3  22      474.05      476.66     33.21 o 
  -4   3  22       61.46       53.72     13.67 o 
  -3   3  22      419.56      394.61     28.33 o 
  -2   3  22       27.80       23.44     11.72 o 
  -1   3  22      392.67      376.05     26.37 o 
   0   3  22     2003.78     1975.99     56.65 o 
   1   3  22      442.99      454.19     27.35 o 
   2   3  22       16.69       29.30     10.74 o 
   3   3  22      311.91      305.73     26.37 o 
   4   3  22       56.34       42.00     13.67 o 
   5   3  22      449.59      462.01     37.12 o 
   6   3  22       81.81      106.47     20.51 o 
   7   3  22      483.16      585.41     30.73 o 
   8   3  22        6.13       -2.63      8.90 o 
   9   3  22       54.01       54.70     15.63 o 
  10   3  22       42.38       41.02     13.67 o 
  11   3  22        0.64       -1.95     11.72 o 
  12   3  22       40.74       71.30     14.65 o 
 -12   4  22        1.90       16.60     10.74 o 
  -9   4  22        3.61       -2.93     13.67 o 
  -8   4  22       70.44       39.07     12.70 o 
  -7   4  22      308.59      321.35     30.28 o 
  -6   4  22        7.84        3.58      9.15 o 
  -5   4  22      284.18      310.61     28.33 o 
  -4   4  22       97.57       45.91     12.70 o 
  -3   4  22       69.77       67.40     14.65 o 
  -2   4  22      571.35      524.52     33.21 o 
  -1   4  22       75.95       78.14     14.65 o 
   0   4  22      871.89      801.92     38.09 o 
   1   4  22       23.53       29.30     10.74 o 
   2   4  22      495.67      493.27     29.30 o 
   7   4  22      389.76      431.60     54.70 o 
   8   4  22       86.20       78.86     11.72 o 
   9   4  22        1.21       -5.86     11.72 o 
  10   4  22       68.31       65.44     14.65 o 
  11   4  22        1.73        6.84      9.77 o 
  12   4  22        3.90       14.65     10.74 o 
 -10   5  22       39.71       66.42     14.65 o 
  -9   5  22       19.42       31.26     13.67 o 
  -8   5  22       72.46       58.61     14.65 o 
  -7   5  22        2.65       -6.84     12.70 o 
  -6   5  22      179.91      125.03     20.51 o 
  -5   5  22       22.05        3.91     13.67 o 
  -4   5  22       36.78        4.88     12.70 o 
  -3   5  22      225.03      160.19     20.51 o 
  -2   5  22       10.19      -10.74     13.67 o 
  -1   5  22      114.89       81.07     14.65 o 
   0   5  22       21.89        9.77      8.79 o 
   1   5  22      162.16      132.84     17.58 o 
   9   5  22       11.80        0.00      9.77 o 
  10   5  22       42.23       33.21     10.74 o 
  11   5  22        1.05        8.79      8.79 o 
 -11   6  22       20.73       25.40     11.72 o 
 -10   6  22        3.83       23.44     11.72 o 
  -9   6  22       13.85       13.67     11.72 o 
  -8   6  22       16.71        8.79     11.72 o 
  -7   6  22        9.95        5.86     11.72 o 
  -6   6  22       51.82       45.91     14.65 o 
  -5   6  22       77.40       32.23     13.67 o 
  -4   6  22       50.01       39.07     11.72 o 
  -3   6  22      136.20      146.51     20.51 o 
  -2   6  22       59.71       34.19     12.70 o 
  -1   6  22      291.16      257.87     24.42 o 
   0   6  22      233.00      252.00     24.42 o 
   1   6  22      231.99      210.98     21.49 o 
   5   6  22       90.09       71.30     11.72 o 
 -10   7  22       26.39       20.51      8.79 o 
  -9   7  22       49.56       55.68     13.67 o 
  -8   7  22        2.00       10.74     11.72 o 
  -7   7  22        7.54       15.63     12.70 o 
  -6   7  22       87.49       65.44     15.63 o 
  -5   7  22       75.75       83.02     15.63 o 
  -4   7  22        9.79        4.88      9.77 o 
  -3   7  22      669.99      579.22     40.05 o 
  -2   7  22       10.54        3.91     12.70 o 
  -1   7  22       46.81       47.86     12.70 o 
   0   7  22      111.49      109.40     17.58 o 
   4   7  22       22.57       11.72      8.79 o 
   5   7  22       72.69       72.28     12.70 o 
  -9   8  22        1.36      -14.65     10.74 o 
  -8   8  22       48.00       69.35     15.63 o 
  -7   8  22       80.87       96.70     17.58 o 
  -6   8  22        7.16       -0.98     10.74 o 
  -5   8  22       25.43       32.23     12.70 o 
  -4   8  22       34.26       39.07     12.70 o 
  -3   8  22       59.98       57.63     14.65 o 
  -1   8  22      149.20      124.05     17.58 o 
   0   8  22      270.79      248.10     24.42 o 
   1   8  22      158.75      135.77     18.56 o 
   2   8  22      386.18      330.15     26.37 o 
   3   8  22       61.19       49.81     12.70 o 
   4   8  22       41.74       39.07     10.74 o 
   5   8  22       13.58        2.93      7.81 o 
   6   8  22        3.58        4.88      7.81 o 
  -9   9  22       11.46        7.81      7.81 o 
  -8   9  22       28.76       31.26     10.74 o 
  -7   9  22        4.62        1.95      9.77 o 
  -6   9  22        1.38       19.54     11.72 o 
  -5   9  22       61.87       60.56     14.65 o 
  -4   9  22       35.07       23.44     12.70 o 
  -1   9  22       23.80        7.81      9.77 o 
   0   9  22        3.98       -1.95     10.74 o 
   1   9  22       36.31       25.40     11.72 o 
   2   9  22       19.18       21.49     11.72 o 
   3   9  22        1.66        5.86      9.77 o 
   4   9  22       30.80       16.60      9.77 o 
   5   9  22       80.36       63.49     12.70 o 
   6   9  22        1.79       -0.98      7.81 o 
  -8  10  22       12.68        8.79      7.81 o 
  -7  10  22       18.85       14.65      8.79 o 
  -6  10  22        3.48       -2.93     10.74 o 
  -5  10  22       13.53       -5.86     11.72 o 
  -4  10  22        7.37       -6.84     10.74 o 
  -1  10  22       23.48       23.44     10.74 o 
   0  10  22       11.25       14.65     10.74 o 
   1  10  22       34.03       44.93     13.67 o 
   2  10  22      128.49       96.70     15.63 o 
   3  10  22        6.32       -0.98      9.77 o 
   4  10  22        5.88        3.91      8.79 o 
   5  10  22       18.07       17.58      8.79 o 
   6  10  22        2.25        0.00      7.81 o 
  -6  11  22        5.23        2.93      6.84 o 
  -5  11  22        7.50        7.81      8.79 o 
  -1  11  22        0.05        3.91      8.79 o 
   0  11  22       12.54        6.84      9.77 o 
   1  11  22        0.80        0.00      8.79 o 
   2  11  22        1.53        4.88      9.77 o 
   3  11  22       15.32        6.84      8.79 o 
   4  11  22        2.87       -0.98      7.81 o 
   5  11  22       11.22        0.98      7.81 o 
   6  11  22        6.65        5.06     13.67 o 
  -1  12  22       14.16        8.79      7.81 o 
   0  12  22        0.14       -1.95      7.81 o 
   1  12  22       14.84       20.51      8.79 o 
   2  12  22        6.59        8.79      7.81 o 
   3  12  22        2.28        3.91      7.81 o 
   4  12  22        4.13       -9.77      6.84 o 
   1   0  23      569.84      517.21     21.41 o 
   2   0  23     1482.51     1403.01     34.18 o 
   3   0  23       37.87       27.35     11.72 o 
   4   0  23      153.83      160.19     18.56 o 
   5   0  23      131.06      118.19     24.42 o 
   6   0  23      412.94      515.73     45.91 o 
   7   0  23      502.93      532.34     48.84 o 
   8   0  23        3.89       15.52      9.60 o 
   9   0  23        9.73       18.56     14.65 o 
  10   0  23        8.85        2.93     13.67 o 
  11   0  23        2.68        8.79     12.70 o 
  12   0  23       35.73       60.56     14.65 o 
 -12   1  23       70.93       96.70     16.60 o 
 -11   1  23       85.68      109.40     19.54 o 
 -10   1  23       58.82       73.26     17.58 o 
  -9   1  23       33.05       25.40     15.63 o 
  -8   1  23       67.85       77.09     12.91 o 
  -7   1  23      179.37      208.05     33.21 o 
  -6   1  23      243.83      263.73     37.12 o 
  -5   1  23      248.97      266.43     20.06 o 
  -4   1  23       10.79       25.40     11.72 o 
  -3   1  23      303.83      331.12     25.40 o 
  -2   1  23      436.06      505.96     31.26 o 
  -1   1  23      479.96      531.71     21.75 o 
   0   1  23     3417.66     3174.10     51.10 o 
   1   1  23      427.83      483.28     20.37 o 
   2   1  23      330.37      387.32     18.61 o 
   3   1  23      153.80      158.39     12.43 o 
   4   1  23       29.24       43.95     12.70 o 
   5   1  23      161.46      149.44     24.42 o 
   6   1  23      322.57      355.54     37.12 o 
   7   1  23      212.48      242.24     33.21 o 
   8   1  23       40.56       33.88     10.99 o 
   9   1  23       61.98       59.58     17.58 o 
  10   1  23       76.16       98.65     20.51 o 
  11   1  23       97.29      115.26     19.54 o 
  12   1  23       62.23       62.51     14.65 o 
 -12   2  23       11.68       11.62      6.53 o 
 -11   2  23       54.69       42.55      9.15 o 
 -10   2  23       38.19       37.12     14.65 o 
  -9   2  23       15.23       24.42     14.65 o 
  -8   2  23       14.73       32.23     16.60 o 
  -7   2  23      115.94      171.03     33.21 o 
  -6   2  23      409.33      502.06     46.88 o 
  -5   2  23      296.96      254.93     24.42 o 
  -4   2  23       91.72       79.12     15.63 o 
  -3   2  23      193.28      182.65     20.51 o 
  -2   2  23       66.30       88.89     15.63 o 
  -1   2  23      352.91      346.75     25.40 o 
   0   2  23     1111.84     1120.35     42.98 o 
   1   2  23      246.79      236.52     15.19 o 
   2   2  23       43.69       63.14      8.98 o 
   3   2  23      161.30      158.24     18.56 o 
   4   2  23       67.72       54.01      9.60 o 
   5   2  23      194.65      180.70     25.40 o 
   6   2  23      346.92      369.22     35.16 o 
   7   2  23       57.16       65.35     10.77 o 
   8   2  23        5.17        8.07      9.30 o 
   9   2  23       22.63       42.00     15.63 o 
  10   2  23       27.05       18.56     13.67 o 
  11   2  23       40.23       22.47     13.67 o 
  12   2  23       13.94       11.72     10.74 o 
 -12   3  23       51.69       49.81     11.72 o 
 -11   3  23        2.26       15.63     11.72 o 
 -10   3  23        1.19      -10.74     12.70 o 
  -9   3  23       11.51       14.87      9.30 o 
  -8   3  23        6.59       24.42     14.65 o 
  -7   3  23      445.13      462.99     38.09 o 
  -6   3  23      381.10      378.01     42.00 o 
  -5   3  23       54.00       68.37     16.60 o 
  -4   3  23       58.64       50.79     14.65 o 
  -3   3  23       53.89       64.47     14.65 o 
  -2   3  23       66.00       67.40     13.67 o 
  -1   3  23      110.13      184.61     20.51 o 
   0   3  23      578.27      479.59     29.30 o 
   1   3  23       66.68      111.35     15.63 o 
   2   3  23      111.24      105.49     15.63 o 
   4   3  23       92.67       72.28     16.60 o 
   5   3  23       66.15       78.14     18.56 o 
   6   3  23      429.80      407.31     35.16 o 
   7   3  23      415.71      434.77     24.36 o 
   8   3  23       27.13       18.38      9.60 o 
   9   3  23        2.38       11.72     13.67 o 
  10   3  23        2.44      -17.58     13.67 o 
  11   3  23        0.52       -3.91     11.72 o 
  12   3  23       48.07       68.37     13.67 o 
  -9   4  23       19.80       29.30     12.70 o 
  -8   4  23       13.27        4.82     16.12 o 
  -7   4  23      136.21      159.21     22.47 o 
  -6   4  23      148.74      170.38     22.47 o 
  -5   4  23      265.63      290.10     28.33 o 
  -4   4  23      168.37      144.56     20.51 o 
  -3   4  23      141.84      143.58     19.54 o 
  -2   4  23      422.98      375.08     29.30 o 
  -1   4  23       83.85       57.63     12.70 o 
   0   4  23       21.54       12.70     10.74 o 
   1   4  23       47.35       42.00     11.72 o 
   2   4  23      316.28      293.03     24.42 o 
   6   4  23      120.43      158.24     25.40 o 
   7   4  23      204.03      219.43     17.33 o 
   8   4  23       22.68       26.44      9.60 o 
   9   4  23       13.47       -6.84     11.72 o 
  10   4  23       31.31       17.58     11.72 o 
  11   4  23       19.74       29.30     11.72 o 
 -10   5  23       28.71       37.12     11.72 o 
  -9   5  23       73.17       69.35     15.63 o 
  -8   5  23       18.07        6.84     11.72 o 
  -7   5  23       24.84       17.58     11.72 o 
  -5   5  23       39.58       39.07     13.67 o 
  -4   5  23      168.38      184.61     23.44 o 
  -3   5  23      249.12      209.03     23.44 o 
  -2   5  23      142.33      146.51     19.54 o 
  -1   5  23      369.38      310.61     27.35 o 
   0   5  23       11.56       -5.86     11.72 o 
   1   5  23      381.43      364.33     27.35 o 
   6   5  23      116.53       56.65     10.74 o 
  10   5  23       19.18       26.37      9.77 o 
  11   5  23       47.78       70.33     11.72 o 
 -10   6  23       22.73       59.58     12.70 o 
  -9   6  23       11.97       28.33     12.70 o 
  -8   6  23       19.53       36.14     13.67 o 
  -7   6  23       60.20       51.77     14.65 o 
  -6   6  23        7.93        7.81     11.72 o 
  -4   6  23      181.20      127.96     21.49 o 
  -3   6  23      235.94      197.31     24.42 o 
  -2   6  23       46.20       43.95     12.70 o 
  -1   6  23      534.92      457.12     33.21 o 
   0   6  23      298.82      209.03     23.44 o 
   1   6  23      446.10      447.36     31.26 o 
   4   6  23      123.86       84.98     13.67 o 
   5   6  23       11.19        0.98      7.81 o 
   6   6  23        9.60       -1.95     12.70 o 
 -10   7  23        1.35      -14.65      9.77 o 
  -9   7  23        4.22        9.77     10.74 o 
  -8   7  23       41.69       56.65     14.65 o 
  -7   7  23       41.80       45.91     14.65 o 
  -6   7  23       31.49       26.37     12.70 o 
  -5   7  23      174.54      142.61     19.54 o 
  -4   7  23        2.69      -13.67     12.70 o 
  -3   7  23      947.88      941.60     42.98 o 
  -2   7  23       17.16        3.91     10.74 o 
  -1   7  23      113.67       68.37     15.63 o 
   0   7  23       15.91       43.95     14.65 o 
   2   7  23       17.14       -1.95      9.77 o 
   3   7  23      851.56      773.60     37.12 o 
   4   7  23        6.38        1.95      8.79 o 
   5   7  23      168.98      110.37     15.63 o 
   6   7  23       23.94       22.47      8.79 o 
  -9   8  23        1.82      -17.58     11.72 o 
  -8   8  23        6.37       26.37     11.72 o 
  -7   8  23       35.20       42.00     13.67 o 
  -6   8  23       11.88        2.93     10.74 o 
  -5   8  23       38.23       37.12     12.70 o 
  -4   8  23        8.83       16.60     11.72 o 
  -3   8  23      123.13      141.63     18.56 o 
  -1   8  23       27.01       22.47     11.72 o 
   0   8  23       11.53        9.77      9.77 o 
   1   8  23        6.27        3.91      9.77 o 
   2   8  23       16.81       10.74      9.77 o 
   3   8  23      124.55      114.28     16.60 o 
   4   8  23        7.30       11.72      9.77 o 
   5   8  23       42.80       32.23     10.74 o 
   6   8  23        5.84      -13.19      8.79 o 
  -8   9  23        3.61      -12.70      9.77 o 
  -7   9  23       30.51       12.70      9.77 o 
  -6   9  23        8.83        9.77     10.74 o 
  -5   9  23        5.86       23.44     12.70 o 
  -4   9  23       55.50       54.70     13.67 o 
  -1   9  23       13.99       16.60     10.74 o 
   0   9  23       58.70       30.28     12.70 o 
   1   9  23       23.80       27.35     12.70 o 
   2   9  23       37.63       42.98     12.70 o 
   3   9  23       43.26       44.93     12.70 o 
   4   9  23       42.33       39.07     10.74 o 
   5   9  23        8.13        0.98      8.79 o 
   6   9  23       11.72        0.00      7.81 o 
  -7  10  23        3.86       -8.79      8.79 o 
  -6  10  23       15.09        3.91      9.77 o 
  -5  10  23       12.20        2.93      9.77 o 
  -4  10  23       19.20        1.95      9.77 o 
  -1  10  23       58.66       60.56     13.67 o 
   0  10  23       38.26       31.26     11.72 o 
   1  10  23       53.91       41.02     12.70 o 
   2  10  23       46.36       28.33     11.72 o 
   3  10  23       31.54       34.19     10.74 o 
   4  10  23       27.99       23.44     10.74 o 
   5  10  23       14.09        9.77      7.81 o 
   6  10  23       19.10        3.91      6.84 o 
  -6  11  23        3.71       15.63      7.81 o 
  -5  11  23        1.78        3.91      7.81 o 
  -1  11  23        8.69       -1.95      8.79 o 
   0  11  23        1.56       -7.81      8.79 o 
   1  11  23        4.99       -2.93      9.77 o 
   2  11  23       23.90       15.63      8.79 o 
   3  11  23       16.62       12.70      8.79 o 
   4  11  23       26.54       18.56      7.81 o 
   5  11  23        1.17      -13.19      8.79 o 
   6  11  23        3.55       -3.42     16.12 o 
  -1  12  23       13.79       -0.98      6.84 o 
   0  12  23        2.10       -5.86      8.79 o 
   1  12  23       19.59       10.74      8.79 o 
   2  12  23        3.35        6.84      7.81 o 
   3  12  23        7.58        0.98      6.84 o 
   0   0  24      542.86      593.87     33.21 o 
   1   0  24       46.39       55.95      9.67 o 
   2   0  24      249.75      200.36     14.50 o 
   3   0  24        0.90        3.91      8.79 o 
   4   0  24        0.88       11.72      9.77 o 
   5   0  24       95.97       78.14     21.49 o 
   6   0  24       44.05      108.42     25.40 o 
   7   0  24        8.79       10.88     10.00 o 
   8   0  24       68.38      117.72     14.74 o 
   9   0  24        3.53        0.00     13.67 o 
  10   0  24       93.94       97.68     20.51 o 
  11   0  24       36.28       33.21     14.65 o 
  12   0  24       53.35       83.02     15.63 o 
 -12   1  24       41.29       42.00     12.70 o 
 -11   1  24        9.82       13.67     12.70 o 
 -10   1  24       21.14       30.28     14.65 o 
  -9   1  24        3.72       -1.95     13.67 o 
  -8   1  24      194.05      189.75     27.35 o 
  -7   1  24      222.78      230.68     19.54 o 
  -6   1  24      692.09      815.60     58.61 o 
  -5   1  24       68.35       62.28     11.92 o 
  -4   1  24       19.34       19.54     11.72 o 
  -3   1  24      182.20      142.61     18.56 o 
  -2   1  24       64.11       75.21     14.65 o 
  -1   1  24        5.26        8.30      6.91 o 
   0   1  24      222.13      155.81     13.12 o 
   1   1  24       14.52       25.77      7.23 o 
   2   1  24      102.87      124.65     12.37 o 
   3   1  24      135.80       95.72     10.99 o 
   4   1  24       20.21        2.93      9.77 o 
   5   1  24      100.56       71.30     18.56 o 
   6   1  24      718.56      815.60     54.70 o 
   7   1  24      207.81      237.92     23.93 o 
   8   1  24      246.96      248.79     20.03 o 
   9   1  24        8.25       15.63     14.65 o 
  10   1  24       11.94       37.12     16.60 o 
  11   1  24        7.03        6.84     12.70 o 
  12   1  24       34.73       41.02     13.67 o 
 -12   2  24       20.05       31.79      7.23 o 
 -11   2  24       46.78       75.66     11.23 o 
 -10   2  24        9.06        7.81     12.70 o 
  -9   2  24        5.79        0.98     13.67 o 
  -8   2  24       59.01       69.35     20.51 o 
  -7   2  24      215.61      185.59     16.90 o 
  -6   2  24      207.66      279.35     38.09 o 
  -5   2  24      118.54      168.00     21.49 o 
  -4   2  24       87.16      102.56     17.58 o 
  -3   2  24      878.79      843.92     41.02 o 
  -2   2  24      217.30      181.68     20.51 o 
  -1   2  24      592.50      565.55     33.21 o 
   0   2  24        0.36        6.84      9.77 o 
   1   2  24      535.01      475.68     30.28 o 
   2   2  24      344.72      280.02     16.91 o 
   3   2  24      753.74      676.90     37.12 o 
   4   2  24      180.57      177.77     24.42 o 
   5   2  24      131.05      174.84     25.40 o 
   6   2  24      175.52      182.65     27.35 o 
   7   2  24      207.01      208.27     18.06 o 
   8   2  24       63.31       52.53     11.26 o 
   9   2  24        9.45        7.81     12.70 o 
  10   2  24       28.37       26.37     13.67 o 
  11   2  24       33.59       59.58     15.63 o 
  12   2  24       25.28       51.77     12.70 o 
 -11   3  24       48.87       62.12     10.00 o 
 -10   3  24       15.76       19.54     11.72 o 
  -9   3  24       30.71       28.80      9.86 o 
  -8   3  24       63.59       81.07     19.54 o 
  -7   3  24      325.33      379.96     34.19 o 
  -6   3  24      206.79      259.82     36.14 o 
  -5   3  24      293.82      256.89     26.37 o 
  -4   3  24      143.03      168.98     22.47 o 
  -3   3  24      314.44      339.91     28.33 o 
  -2   3  24      258.10      301.82     26.37 o 
  -1   3  24      152.36      138.70     18.56 o 
   0   3  24       14.20       16.60     10.74 o 
   1   3  24      172.48      168.00     19.54 o 
   2   3  24      263.90      323.31     25.40 o 
   4   3  24      198.32      198.28     23.44 o 
   5   3  24      317.99      282.28     29.30 o 
   6   3  24      253.30      268.61     30.28 o 
   7   3  24      287.98      354.06     30.28 o 
   8   3  24       76.43       75.36     12.91 o 
   9   3  24       19.49       26.37     13.67 o 
  10   3  24       15.25       27.35     12.70 o 
  11   3  24       50.58       49.81     13.67 o 
  -9   4  24       39.79       26.37     11.72 o 
  -8   4  24       24.76       17.80     15.63 o 
  -7   4  24       53.53       38.09     14.65 o 
  -6   4  24       83.93       54.70     16.60 o 
  -5   4  24        9.33       13.67     10.74 o 
  -4   4  24      275.02      232.47     25.40 o 
  -3   4  24      377.29      350.66     29.30 o 
  -2   4  24       46.14       58.61     14.65 o 
  -1   4  24      169.58      189.49     22.47 o 
   0   4  24      449.42      501.08     32.23 o 
   1   4  24      161.91      178.75     19.54 o 
   6   4  24       97.93       46.16     28.33 o 
   7   4  24       27.28       19.54     14.65 o 
   8   4  24       50.38       50.40     10.56 o 
   9   4  24       48.19       35.16     11.72 o 
  10   4  24        8.53       14.65      9.77 o 
  11   4  24       46.50       42.98     11.72 o 
 -11   5  24        5.12       23.44     11.72 o 
 -10   5  24       33.84       42.00     12.70 o 
  -9   5  24       36.52       36.14     13.67 o 
  -8   5  24       10.77       13.67     11.72 o 
  -7   5  24       79.21       43.95     12.70 o 
  -4   5  24       27.50       15.63     11.72 o 
  -3   5  24       55.05       48.84     14.65 o 
  -2   5  24      360.12      324.29     28.33 o 
  -1   5  24      238.77      216.84     23.44 o 
   0   5  24      112.52       68.37     14.65 o 
   1   5  24      181.69      171.91     20.51 o 
   5   5  24      381.56      333.09     16.58 o 
   6   5  24      172.60      139.19     37.61 o 
   7   5  24      113.07      110.37     20.51 o 
  10   5  24       30.40       31.26      9.77 o 
  11   5  24        5.39       11.72      7.81 o 
 -10   6  24       42.48       70.33     12.70 o 
  -9   6  24        4.53        7.81     10.74 o 
  -8   6  24       56.32       53.72     13.67 o 
  -7   6  24       90.70       86.93     16.60 o 
  -6   6  24      176.78      136.75     19.54 o 
  -3   6  24       41.01       39.07     15.63 o 
  -2   6  24      560.73      493.27     35.16 o 
  -1   6  24       39.07       27.35     12.70 o 
   0   6  24      136.73      133.82     19.54 o 
   1   6  24       50.42       45.91     13.67 o 
   4   6  24       14.36       12.70      9.77 o 
   5   6  24       49.91       37.12      9.77 o 
   6   6  24      170.22      139.68     16.60 o 
 -10   7  24       18.45       23.44      8.79 o 
  -9   7  24       34.66       60.56     13.67 o 
  -8   7  24        8.38       24.42     12.70 o 
  -7   7  24       17.03       23.44     12.70 o 
  -6   7  24        5.45        4.88     11.72 o 
  -5   7  24        7.07        4.88     11.72 o 
  -4   7  24        6.79       -0.98     11.72 o 
  -3   7  24      168.67      136.75     18.56 o 
  -1   7  24      210.15      210.14     16.40 o 
   0   7  24       25.18        7.07      7.23 o 
   1   7  24      233.12      209.03     21.49 o 
   2   7  24       21.34       15.63      8.79 o 
   3   7  24      227.98      173.86     19.54 o 
   4   7  24       12.89       24.42     10.74 o 
   5   7  24        7.61        9.77      9.77 o 
   6   7  24       13.43        0.57      6.32 o 
  -9   8  24       11.37       -6.84      9.77 o 
  -8   8  24        0.75       17.58     11.72 o 
  -7   8  24       18.79       26.37     12.70 o 
  -6   8  24       24.77       25.40     12.70 o 
  -5   8  24       65.43       72.28     15.63 o 
  -4   8  24        8.97        3.91      9.77 o 
  -3   8  24       47.00       36.14     12.70 o 
  -1   8  24        4.77       11.72     10.74 o 
   0   8  24        1.45        4.88      9.77 o 
   1   8  24        2.81        5.86      9.77 o 
   2   8  24      178.64      140.65     18.56 o 
   3   8  24       30.02       21.49     10.74 o 
   4   8  24       24.86       19.54      8.79 o 
   5   8  24       79.54       75.21     13.67 o 
   6   8  24       21.31        3.15      6.10 o 
  -8   9  24       17.26        1.95      8.79 o 
  -7   9  24       28.73        6.84      9.77 o 
  -6   9  24        4.25       30.28     11.72 o 
  -5   9  24       39.49       59.58     14.65 o 
  -4   9  24       40.21       54.70     13.67 o 
  -1   9  24        1.57        0.00      9.77 o 
   0   9  24      315.46      293.03     25.40 o 
   1   9  24        2.86        4.88      9.77 o 
   2   9  24       44.35       33.21     12.70 o 
   3   9  24       23.36       11.72      9.77 o 
   4   9  24       32.57       15.63      9.77 o 
   5   9  24       42.93       42.00     10.74 o 
   6   9  24        2.35       -1.72      5.84 o 
  -7  10  24        7.07       -0.98      7.81 o 
  -6  10  24       21.88       10.74      8.79 o 
  -5  10  24       14.15        6.84      8.79 o 
  -4  10  24        3.78      -10.74      9.77 o 
  -1  10  24        5.01       11.72     10.74 o 
   0  10  24        0.29        1.95      9.77 o 
   1  10  24        0.69        1.95      9.77 o 
   2  10  24       74.88       61.54     13.67 o 
   3  10  24       11.48        4.88      9.77 o 
   4  10  24        3.25       -0.98      8.79 o 
   5  10  24       15.08        0.00      7.81 o 
   6  10  24       27.75       16.23     14.16 o 
  -5  11  24        6.10       13.67      7.81 o 
  -1  11  24        3.84       -5.86      8.79 o 
   0  11  24        7.52       -0.98      8.79 o 
   1  11  24        2.09      -13.67      9.77 o 
   2  11  24        7.42        1.95      8.79 o 
   3  11  24        2.97       -5.86      8.79 o 
   4  11  24        6.43       -1.95      7.81 o 
   5  11  24        5.58        8.30     17.09 o 
  -1  12  24        2.20      -11.72      7.81 o 
   0  12  24        0.05      -13.19      8.79 o 
   1  12  24        3.77      -13.19      8.79 o 
   2  12  24        5.44      -10.74      7.81 o 
   1   0  25        0.39        4.37      6.53 o 
   2   0  25        2.90        0.21      6.53 o 
   3   0  25      219.42      237.35     23.44 o 
   4   0  25     1094.74     1084.21     46.88 o 
   5   0  25      126.49      168.00     28.33 o 
   6   0  25       14.40        0.98     16.60 o 
   7   0  25        0.50       -6.26     16.12 o 
   8   0  25        4.41       18.56     10.29 o 
   9   0  25        1.14       11.72     14.65 o 
  10   0  25       32.28       35.16     16.60 o 
  11   0  25        8.02        3.91     12.70 o 
 -11   1  25        5.13        6.84     11.72 o 
 -10   1  25        4.39       10.74     14.65 o 
  -9   1  25       25.08       41.02     17.58 o 
  -8   1  25       17.73       14.21      9.58 o 
  -7   1  25       60.23       44.43     11.38 o 
  -6   1  25      120.08       90.84     25.40 o 
  -5   1  25       80.74       59.44     15.14 o 
  -4   1  25      153.46      132.84     18.56 o 
  -3   1  25       86.27       80.09     15.63 o 
  -2   1  25      329.28      343.82     27.35 o 
  -1   1  25      168.97      151.98     13.45 o 
   0   1  25      238.79      215.38     15.19 o 
   1   1  25      196.20      183.12     14.84 o 
   2   1  25      366.85      395.60     20.37 o 
   3   1  25      135.02      124.95     12.76 o 
   4   1  25      121.33      117.06     14.07 o 
   5   1  25      109.85       71.30     19.54 o 
   6   1  25       74.55       67.40     20.51 o 
   7   1  25       87.72       55.28     12.70 o 
   8   1  25       18.49       11.15     10.00 o 
   9   1  25       33.65       25.40     14.65 o 
  10   1  25        8.88       35.16     16.60 o 
  11   1  25        1.03        0.98     11.72 o 
 -11   2  25        8.03       10.97     12.21 o 
 -10   2  25      119.52      118.19     19.54 o 
  -9   2  25        9.78       22.47     14.65 o 
  -8   2  25      141.82      151.40     26.37 o 
  -7   2  25      115.08      103.83     13.14 o 
  -6   2  25      199.50      213.00     21.59 o 
  -5   2  25      427.78      421.91     33.70 o 
  -4   2  25      143.89      152.37     20.51 o 
  -3   2  25       37.82       45.91     14.65 o 
  -2   2  25       25.03       42.00     14.65 o 
  -1   2  25      142.61      133.82     18.56 o 
   0   2  25       53.01       61.54     13.67 o 
   1   2  25       93.05       75.21     14.65 o 
   2   2  25       36.41       41.02     12.70 o 
   4   2  25      164.36      170.93     24.42 o 
   5   2  25      535.95      504.99     40.05 o 
   6   2  25      232.26      237.87     12.47 o 
   7   2  25       92.35       98.16     14.05 o 
   8   2  25      191.23      196.57     18.22 o 
   9   2  25       15.21       25.40     14.65 o 
  10   2  25      127.69      133.82     19.54 o 
  11   2  25       16.05       11.72     10.74 o 
 -11   3  25       27.83       34.78     11.23 o 
 -10   3  25       51.37       29.30     12.70 o 
  -9   3  25       58.77       64.08     16.12 o 
  -8   3  25      140.04      187.54     26.37 o 
  -7   3  25      121.17      150.42     23.44 o 
  -6   3  25      118.70      131.86     23.44 o 
  -5   3  25        3.00       19.54     12.70 o 
  -4   3  25      311.38      321.35     29.30 o 
  -3   3  25      112.84      105.49     18.56 o 
  -2   3  25      185.58      169.96     21.49 o 
  -1   3  25      140.77      159.21     20.51 o 
   0   3  25        2.92       15.63     11.72 o 
   1   3  25      200.15      219.77     22.47 o 
   2   3  25      219.98      211.96     21.49 o 
   5   3  25        0.77       -1.95     11.72 o 
   6   3  25       68.94       72.33      9.06 o 
   7   3  25       87.29       89.27     14.16 o 
   8   3  25      120.41      140.19     15.48 o 
   9   3  25       52.02       68.37     15.63 o 
  10   3  25       59.54       41.02     12.70 o 
  11   3  25       30.52       18.56     10.74 o 
 -11   4  25       52.53       94.75     14.65 o 
 -10   4  25       40.10       49.81     12.70 o 
  -9   4  25       34.84       40.16      9.30 o 
  -8   4  25       99.88       97.15     13.35 o 
  -7   4  25       72.88       70.33     18.56 o 
  -6   4  25      130.76      170.93     25.40 o 
  -5   4  25       16.89       34.54      9.28 o 
  -4   4  25      264.47      241.26     26.37 o 
  -3   4  25        4.52       19.54     12.70 o 
  -2   4  25       80.96       81.07     15.63 o 
  -1   4  25      107.03       94.75     17.58 o 
   0   4  25      262.88      272.52     25.40 o 
   1   4  25       68.65       59.58     13.67 o 
   5   4  25       17.02       -3.91     21.98 o 
   6   4  25      128.75      139.48     25.88 o 
   7   4  25       86.76       82.05     20.51 o 
   8   4  25       72.72       72.56     11.26 o 
   9   4  25       28.97       26.37     10.74 o 
  10   4  25       23.24       10.74      9.77 o 
  11   4  25       40.46       65.44     11.72 o 
 -10   5  25       31.68       40.05     12.70 o 
  -9   5  25       36.32       36.14     12.70 o 
  -8   5  25       17.83       15.63     11.72 o 
  -7   5  25       28.94       17.58     11.72 o 
  -5   5  25      261.47      304.75     30.28 o 
  -4   5  25      438.44      501.22     72.28 o 
  -3   5  25      707.64      629.04     41.02 o 
  -2   5  25      495.60      438.57     33.21 o 
  -1   5  25      352.82      371.17     30.28 o 
   0   5  25       86.88       42.98     13.67 o 
   1   5  25      304.47      319.40     27.35 o 
   4   5  25      361.83      337.96     23.44 o 
   5   5  25      211.89      195.61     13.67 o 
   6   5  25      375.36      380.92     64.95 o 
   7   5  25       31.47       39.07     15.63 o 
  10   5  25       44.58       47.86     10.74 o 
 -10   6  25       14.42       23.44      9.77 o 
  -9   6  25       41.12       58.61     13.67 o 
  -8   6  25       28.79       29.30     13.67 o 
  -7   6  25        9.43       -2.93     11.72 o 
  -6   6  25       47.32       42.00     13.67 o 
  -5   6  25        6.39       -2.93     11.72 o 
  -2   6  25       53.00       66.42     16.60 o 
  -1   6  25      271.02      219.77     25.40 o 
   0   6  25       73.52      104.51     18.56 o 
   1   6  25      297.31      255.91     24.42 o 
   2   6  25       54.09       47.86     11.72 o 
   3   6  25       18.81       12.70      8.79 o 
   4   6  25      183.66      145.54     16.60 o 
   5   6  25       15.21        1.95     10.26 o 
   6   6  25       52.74       50.79     11.72 o 
  -9   7  25        6.51       20.51     10.74 o 
  -8   7  25        1.95       13.67     11.72 o 
  -7   7  25        2.86        3.91     11.72 o 
  -6   7  25       23.46       29.30     13.67 o 
  -5   7  25        4.09       -3.91     11.72 o 
  -4   7  25       50.74       34.19     12.70 o 
  -3   7  25      314.16      323.31     26.37 o 
  -1   7  25      101.56      100.61     17.58 o 
   0   7  25        5.00        2.93      9.77 o 
   1   7  25       75.66       71.30     15.63 o 
   2   7  25      147.32      114.28     16.60 o 
   3   7  25      284.11      244.19     22.47 o 
   4   7  25       67.77       53.72     11.72 o 
   5   7  25        2.03       -3.91      8.79 o 
   6   7  25       22.32       14.11      6.10 o 
  -8   8  25       32.71       53.72     12.70 o 
  -7   8  25       37.16       53.72     13.67 o 
  -6   8  25       20.27       24.42     11.72 o 
  -5   8  25       23.40        9.77     11.72 o 
  -4   8  25       26.99       32.23     12.70 o 
  -3   8  25        1.46       13.67     10.74 o 
  -1   8  25      118.34      125.03     18.56 o 
   0   8  25        0.79        3.91      9.77 o 
   1   8  25      130.87      137.72     18.56 o 
   2   8  25       16.24        5.86      8.79 o 
   3   8  25        1.22       -3.91      8.79 o 
   4   8  25       26.43       35.16     11.72 o 
   5   8  25       36.83       18.56      9.77 o 
   6   8  25       13.04        3.04      6.10 o 
  -7   9  25        7.99       -8.79     10.74 o 
  -6   9  25        6.41       25.40     11.72 o 
  -5   9  25       14.66       24.42     11.72 o 
  -4   9  25       25.72       28.33     11.72 o 
  -1   9  25       43.51       36.14     12.70 o 
   0   9  25       84.47       61.54     14.65 o 
   1   9  25       54.14       33.21     11.72 o 
   2   9  25       18.57        7.81      9.77 o 
   3   9  25       12.65        0.98      8.79 o 
   4   9  25       30.16       14.65      8.79 o 
   5   9  25       20.15        8.79      7.81 o 
   6   9  25        2.56       -2.07      6.35 o 
  -6  10  25       11.67        4.88      7.81 o 
  -5  10  25       16.28        1.95      8.79 o 
  -1  10  25       16.44       -1.95      9.77 o 
   0  10  25        3.20      -12.70     10.74 o 
   1  10  25       14.55       12.70      9.77 o 
   2  10  25       14.03       11.72      9.77 o 
   3  10  25        9.88        8.79      8.79 o 
   4  10  25        7.02        0.98      7.81 o 
   5  10  25       11.09        9.88     12.21 o 
   6  10  25       11.60       -1.76     10.26 o 
  -1  11  25        1.32      -14.65      9.77 o 
   0  11  25        9.75       -7.81      9.77 o 
   1  11  25        2.48      -13.67      9.77 o 
   2  11  25        5.41      -13.67      9.77 o 
   3  11  25       13.95        0.00      7.81 o 
  -1  12  25        4.99      -10.26      6.84 o 
   0  12  25        0.14      -11.72      7.81 o 
   1  12  25        5.31      -13.19      8.79 o 
   0   0  26      146.15      161.17     20.51 o 
   1   0  26      229.73      184.72     14.84 o 
   2   0  26      475.63      478.21     22.76 o 
   3   0  26       16.76       10.74      9.77 o 
   4   0  26      107.74       95.72     16.60 o 
   5   0  26      324.66      377.03     41.02 o 
   6   0  26       82.50       52.04      9.73 o 
   7   0  26      139.28      119.75     15.19 o 
   8   0  26        1.15        6.30      9.86 o 
   9   0  26        5.71        2.93     14.65 o 
  10   0  26       12.11       24.42     14.65 o 
  11   0  26       34.22       51.77     14.65 o 
 -11   1  26       42.70       51.77     14.65 o 
 -10   1  26       11.63       -3.91     13.67 o 
  -9   1  26       66.26       80.09     19.54 o 
  -8   1  26        9.97        6.29      9.15 o 
  -7   1  26      196.34      208.91     26.86 o 
  -6   1  26      285.77      287.03     18.85 o 
  -5   1  26       91.95      100.15     14.33 o 
  -4   1  26       11.78       14.65     10.74 o 
  -3   1  26       88.05       99.63     16.60 o 
  -2   1  26      114.88      126.98     18.56 o 
  -1   1  26       15.97        3.91     10.74 o 
   0   1  26       34.48       47.07      9.67 o 
   1   1  26       11.22        6.28      7.23 o 
   2   1  26       89.37       92.35     11.74 o 
   3   1  26      115.65      122.10     18.56 o 
   4   1  26        2.85        2.16      9.02 o 
   5   1  26       96.67      115.26     23.44 o 
   6   1  26      254.74      265.74     14.90 o 
   7   1  26      184.75      204.80     18.91 o 
   8   1  26        6.61        3.17     10.00 o 
   9   1  26       63.02       65.44     18.56 o 
  10   1  26       17.07       14.65     13.67 o 
  11   1  26       45.29       39.07     13.67 o 
 -11   2  26        6.01       27.35     12.70 o 
 -10   2  26       24.43       14.65     12.70 o 
  -9   2  26       27.28       26.37     15.63 o 
  -8   2  26       41.61       45.91     18.56 o 
  -7   2  26       45.18       32.31      9.77 o 
  -6   2  26       24.78       32.75     11.23 o 
  -5   2  26      125.64      154.24     29.30 o 
  -4   2  26      371.07      368.24     30.28 o 
  -3   2  26      517.86      649.55     39.07 o 
  -2   2  26      198.00      168.98     21.49 o 
  -1   2  26      202.63      202.19     22.47 o 
   0   2  26       54.24       76.19     15.63 o 
   1   2  26      167.91      179.72     20.51 o 
   2   2  26      137.42      107.44     16.60 o 
   4   2  26      365.21      363.36     33.21 o 
   5   2  26       97.07      137.72     23.44 o 
   6   2  26       26.97       30.63      8.44 o 
   7   2  26       34.23       30.58     10.79 o 
   8   2  26       24.73       23.64     10.29 o 
   9   2  26       38.90       58.61     16.60 o 
  10   2  26       10.86       -2.93     12.70 o 
  11   2  26        5.63       -1.95     10.74 o 
 -11   3  26        0.15        3.50      6.84 o 
 -10   3  26       32.79       43.95     13.67 o 
  -9   3  26       14.07        6.84      9.67 o 
  -8   3  26       15.72       53.72     17.58 o 
  -7   3  26       20.20       21.49     16.60 o 
  -6   3  26      175.36      187.54     26.37 o 
  -5   3  26      219.78      238.42     17.72 o 
  -4   3  26      234.67      246.14     26.37 o 
  -3   3  26        9.21       14.65     11.72 o 
  -2   3  26       21.21       19.54     12.70 o 
  -1   3  26       33.83       43.95     14.65 o 
   0   3  26        5.35        3.91      9.77 o 
   1   3  26       53.21       37.12     12.70 o 
   2   3  26       41.15       37.12     12.70 o 
   5   3  26      178.09      187.10     36.63 o 
   6   3  26      147.15      153.40     12.08 o 
   7   3  26       19.49       21.25      9.86 o 
   8   3  26       13.05       26.03     10.56 o 
   9   3  26       31.27       20.51     12.70 o 
  10   3  26       23.44       39.07     12.70 o 
  11   3  26        0.87       -7.81      9.77 o 
 -10   4  26        4.97       15.63     10.74 o 
  -9   4  26       36.11       43.04      9.30 o 
  -8   4  26       98.12      117.26     22.95 o 
  -7   4  26       85.71      103.54     20.51 o 
  -6   4  26      253.45      336.98     33.21 o 
  -5   4  26        6.00       10.74     14.65 o 
  -4   4  26       67.88       69.35     17.58 o 
  -3   4  26      584.06      616.34     39.07 o 
  -2   4  26      513.78      467.87     34.19 o 
  -1   4  26      585.19      532.34     35.16 o 
   0   4  26      118.65       99.63     17.58 o 
   1   4  26      516.10      469.82     32.23 o 
   4   4  26       84.64       42.00      9.77 o 
   5   4  26        5.23      -12.84      9.60 o 
   6   4  26      227.18      278.21     41.02 o 
   7   4  26       92.47      106.47     22.47 o 
   8   4  26       73.02       93.28     12.43 o 
   9   4  26       26.44       16.60      9.77 o 
  10   4  26        1.26        0.00      8.79 o 
 -10   5  26       14.96       22.47      9.77 o 
  -9   5  26       20.05       16.60     11.72 o 
  -8   5  26        0.73      -12.70     12.70 o 
  -7   5  26        6.36       -7.81     12.70 o 
  -6   5  26       51.88       54.70     15.63 o 
  -5   5  26       33.68       52.75     15.63 o 
  -4   5  26       29.14       44.93     17.58 o 
  -3   5  26       23.89       10.74     12.70 o 
  -2   5  26      167.21      114.28     19.54 o 
  -1   5  26       38.26       40.05     13.67 o 
   0   5  26       16.14        4.88     10.74 o 
   1   5  26       64.60       64.47     14.65 o 
   3   5  26       30.86        6.84      7.81 o 
   4   5  26       20.79       -1.34     20.02 o 
   5   5  26       42.79       34.15     12.90 o 
   6   5  26       57.10       39.02     18.56 o 
   7   5  26       12.37       13.67     13.67 o 
 -10   6  26        5.46      -11.72      9.77 o 
  -9   6  26        3.63       12.70      9.77 o 
  -8   6  26       40.33       54.70     14.65 o 
  -7   6  26        6.56       -6.84     11.72 o 
  -6   6  26       16.21        6.84     10.74 o 
  -5   6  26       46.94       28.33     12.70 o 
  -1   6  26      168.38      125.03     18.56 o 
   0   6  26      354.43      311.63     18.91 o 
   1   6  26      178.50      119.17     16.60 o 
   2   6  26      401.84      349.68     26.37 o 
   3   6  26      149.46      143.58     17.58 o 
   4   6  26       11.89       15.63      8.79 o 
   5   6  26       44.62       33.33      7.60 o 
   6   6  26       19.54       -4.88     10.74 o 
  -9   7  26        0.27       26.37     10.74 o 
  -8   7  26        4.95        4.88     10.74 o 
  -7   7  26        1.06        1.95     10.74 o 
  -6   7  26       28.14       15.63     11.72 o 
  -5   7  26        7.19       -5.86     11.72 o 
  -4   7  26       58.53       47.86     13.67 o 
  -3   7  26       18.84        6.84     10.74 o 
  -1   7  26       94.32       83.02     15.63 o 
   0   7  26      399.83      357.50     29.30 o 
   1   7  26       74.49       84.98     15.63 o 
   2   7  26      114.92       96.70     15.63 o 
   3   7  26        7.56       11.72      9.77 o 
   4   7  26       80.60       63.49     12.70 o 
   5   7  26        8.98       -0.28      7.03 o 
   6   7  26       33.28        7.81      9.77 o 
  -8   8  26        7.29        7.81      8.79 o 
  -7   8  26        0.94        5.86     10.74 o 
  -6   8  26        5.40        8.79     10.74 o 
  -5   8  26        0.71        3.91      9.77 o 
  -4   8  26      125.03      134.79     18.56 o 
  -3   8  26      211.21      229.54     21.49 o 
  -1   8  26        7.65       16.60     11.72 o 
   0   8  26      123.05      109.40     16.60 o 
   1   8  26        7.17       24.42     11.72 o 
   2   8  26      121.63       72.28     14.65 o 
   3   8  26      180.67      159.21     18.56 o 
   4   8  26      101.77       84.98     14.65 o 
   5   8  26        0.40       -3.12      7.23 o 
   6   8  26        4.90       -2.93      9.77 o 
  -7   9  26       14.66       15.63      8.79 o 
  -6   9  26        1.47       11.72      9.77 o 
  -5   9  26        5.59       14.65     10.74 o 
  -4   9  26       16.95       27.35     10.74 o 
  -1   9  26       11.91        7.81     10.74 o 
   0   9  26      106.40       91.82     15.63 o 
   1   9  26        7.87       12.70     10.74 o 
   2   9  26       47.17       26.37     11.72 o 
   3   9  26        5.69       -4.88      9.77 o 
   4   9  26       14.96        3.91      8.79 o 
   5   9  26        6.42        0.51      8.79 o 
   6   9  26        1.04       -4.88      7.81 o 
  -6  10  26       17.02        0.98      7.81 o 
  -5  10  26       13.87       -3.91      8.79 o 
  -1  10  26        5.95      -16.12     10.74 o 
   0  10  26        1.02      -16.12     10.74 o 
   1  10  26        4.95       -1.95      9.77 o 
   2  10  26        3.62       -4.88      9.77 o 
   3  10  26        4.04       -1.95      8.79 o 
   4  10  26        9.62       -6.84      8.79 o 
   5  10  26       14.89        7.33     10.26 o 
   6  10  26       21.33       14.65      6.84 o 
  -1  11  26        0.46      -14.65      9.77 o 
   0  11  26        2.14      -14.65      9.77 o 
   1  11  26        0.04      -16.12     10.74 o 
   2  11  26        1.10      -14.65      9.77 o 
   3  11  26        4.13      -14.65      9.77 o 
   4  11  26        1.82       12.70      7.81 o 
   1   0  27       71.04       50.27     10.00 o 
   2   0  27        4.17        3.91     10.74 o 
   3   0  27      143.60      193.40     22.47 o 
   4   0  27        1.60        2.93      9.77 o 
   5   0  27       10.08       23.26      6.61 o 
   6   0  27        5.40        0.22      6.94 o 
   7   0  27       82.04       85.93     14.45 o 
   8   0  27      250.56      249.41     20.30 o 
   9   0  27      113.15      141.63     23.44 o 
  10   0  27       84.77       96.70     19.54 o 
  11   0  27       71.62       80.09     15.63 o 
 -11   1  27        2.49       17.58     11.72 o 
 -10   1  27       27.63       10.74     12.70 o 
  -9   1  27       15.99       29.30     15.63 o 
  -8   1  27       62.11       60.56     19.54 o 
  -7   1  27      183.29      186.02     17.52 o 
  -6   1  27       53.21       56.25      8.59 o 
  -5   1  27      133.40      154.64     10.42 o 
  -4   1  27      156.96      111.35     18.56 o 
  -3   1  27      461.64      408.29     31.26 o 
  -2   1  27      130.13      147.49     19.54 o 
  -1   1  27      142.20      162.14     20.51 o 
   0   1  27       51.91       66.48     12.21 o 
   1   1  27      141.75      147.52     13.81 o 
   2   1  27      158.97      172.18     14.50 o 
   3   1  27      390.02      372.15     29.30 o 
   4   1  27      185.51      160.72     16.19 o 
   5   1  27      123.53      142.52     10.55 o 
   6   1  27       57.04       55.72      8.75 o 
   7   1  27      151.41      153.10     17.23 o 
   8   1  27       50.48       40.47     12.07 o 
   9   1  27        6.27       17.58     14.65 o 
  10   1  27       16.48       16.60     13.67 o 
  11   1  27        2.66        6.84     10.74 o 
 -11   2  27        5.80       26.37     11.72 o 
 -10   2  27       11.15       14.65     12.70 o 
  -9   2  27       57.93       55.71     10.56 o 
  -8   2  27       48.98       64.47     18.56 o 
  -7   2  27       61.29       76.21     12.20 o 
  -6   2  27      702.75      692.05    117.70 o 
  -5   2  27      436.37      423.45     83.51 o 
  -4   2  27      370.21      391.68     31.26 o 
  -3   2  27      626.06      630.99     39.07 o 
  -2   2  27       39.27       28.33     12.70 o 
  -1   2  27       23.76       26.37     12.70 o 
   0   2  27      293.77      254.93     24.42 o 
   1   2  27       10.65        8.79     10.74 o 
   2   2  27       52.74       37.12     12.70 o 
   3   2  27      592.06      652.48     42.98 o 
   4   2  27      398.04      423.91     36.14 o 
   5   2  27      412.10      469.32     18.95 o 
   6   2  27      726.54      807.00     34.81 o 
   7   2  27       69.59       76.71     16.60 o 
   8   2  27       52.66       57.75     12.37 o 
   9   2  27       65.35       69.35     16.60 o 
  10   2  27       14.44        1.95     11.72 o 
  11   2  27        9.81        2.93      9.77 o 
 -10   3  27        0.77       -0.98     10.74 o 
  -9   3  27       26.88       12.46     14.16 o 
  -8   3  27       54.52       78.14     19.54 o 
  -7   3  27      104.00      164.10     25.40 o 
  -6   3  27       82.29       75.21     20.51 o 
  -5   3  27      338.16      412.19     38.09 o 
  -4   3  27      576.05      632.40     55.68 o 
  -3   3  27       57.10       99.63     19.54 o 
  -2   3  27      106.96      127.96     19.54 o 
  -1   3  27      684.74      692.52     40.05 o 
   0   3  27     1569.21     1447.56     55.68 o 
   1   3  27      666.99      700.34     39.07 o 
   2   3  27      127.67      150.42     19.54 o 
   4   3  27      530.93      503.03     28.33 o 
   5   3  27      347.05      381.13     40.05 o 
   6   3  27      118.06      114.43     10.90 o 
   7   3  27       73.01      104.52     22.47 o 
   8   3  27       68.38       71.10     11.95 o 
   9   3  27       20.80       11.72     10.74 o 
  10   3  27        0.19       -7.81     10.74 o 
 -10   4  27        2.98        7.81      9.77 o 
  -9   4  27       10.40       10.74      7.60 o 
  -8   4  27       14.72        5.97     10.26 o 
  -7   4  27       39.98       46.88     16.60 o 
  -6   4  27       31.46       17.58     13.67 o 
  -5   4  27      213.27      231.49     28.33 o 
  -4   4  27      148.27      203.17     28.33 o 
  -3   4  27      188.38      153.35     21.49 o 
  -2   4  27      268.98      252.00     27.35 o 
  -1   4  27      155.58      133.82     20.51 o 
   0   4  27       45.31       51.77     14.65 o 
   1   4  27      184.36      169.96     21.49 o 
   3   4  27      228.10      195.35     19.54 o 
   4   4  27      163.86      158.24     17.58 o 
   5   4  27      255.69      221.71     43.95 o 
   6   4  27       36.49       47.48     10.48 o 
   7   4  27       46.08       51.77     18.56 o 
   8   4  27       22.48       37.25      9.86 o 
   9   4  27        7.00       -5.86      9.77 o 
  10   4  27        6.42        3.91      7.81 o 
 -10   5  27        4.81       35.16     10.74 o 
  -9   5  27        4.14        7.81     10.74 o 
  -8   5  27        6.46       -0.98     10.74 o 
  -7   5  27       14.84       -2.93     12.70 o 
  -6   5  27       19.86       16.60     12.70 o 
  -5   5  27      216.24      220.75     27.35 o 
  -4   5  27      141.52      190.47     26.37 o 
  -1   5  27       96.44       85.96     11.38 o 
   0   5  27      111.10      153.35     21.49 o 
   1   5  27       83.94       76.84     10.29 o 
   2   5  27      216.51      168.61     13.07 o 
   3   5  27       87.94       80.27     18.07 o 
   4   5  27      104.61       76.70      9.28 o 
   5   5  27      198.87      200.46     36.63 o 
   6   5  27       21.76       21.26      8.28 o 
   7   5  27       12.49       12.70     12.70 o 
  -9   6  27        8.95       16.60      9.77 o 
  -8   6  27       10.48       -0.98     10.74 o 
  -7   6  27        6.24       -5.86     11.72 o 
  -6   6  27       30.06       21.49     11.72 o 
  -5   6  27       63.41       56.65     14.65 o 
  -3   6  27      142.41      156.28     22.47 o 
  -1   6  27      115.64       83.02     15.63 o 
   0   6  27      289.89      156.28     20.51 o 
   1   6  27      117.26       69.35     14.65 o 
   2   6  27       35.35       21.49     10.74 o 
   3   6  27      163.81      133.82     16.60 o 
   4   6  27        2.30       -3.07      7.03 o 
   5   6  27       59.89       49.81     11.72 o 
   6   6  27       35.37       23.44      8.79 o 
  -8   7  27        1.11        9.77      9.77 o 
  -7   7  27        1.78       13.67     10.74 o 
  -6   7  27       44.08       48.84     13.67 o 
  -5   7  27      128.86      112.33     16.60 o 
  -4   7  27       28.04       18.56     11.72 o 
  -3   7  27       23.09       28.33     11.72 o 
  -1   7  27       42.73       44.93     13.67 o 
   0   7  27      527.51      536.24     34.19 o 
   1   7  27       48.81       43.95     12.70 o 
   2   7  27       45.85       31.26     11.72 o 
   3   7  27       20.01       13.67      9.77 o 
   4   7  27       34.25       20.02      7.60 o 
   5   7  27      128.50      122.42     10.99 o 
   6   7  27       40.32       45.91     10.74 o 
  -8   8  27       11.83       -3.91      8.79 o 
  -7   8  27       17.38       35.16     11.72 o 
  -6   8  27       17.38       28.33     11.72 o 
  -5   8  27        2.57       10.74     10.74 o 
  -4   8  27       44.81       68.37     14.65 o 
  -1   8  27       61.40       53.72     12.70 o 
   0   8  27      167.24      133.82     18.56 o 
   1   8  27       51.02       34.19     11.72 o 
   2   8  27       56.75       56.65     13.67 o 
   3   8  27       13.74       16.60      9.77 o 
   4   8  27       47.78       38.02     10.74 o 
   5   8  27        0.53       -7.91      7.23 o 
   6   8  27       14.52        7.81      8.79 o 
  -6   9  27        1.66        8.79      8.79 o 
  -5   9  27        7.26       23.44     10.74 o 
  -4   9  27        2.44        4.88      8.79 o 
  -1   9  27       18.98        5.86      8.79 o 
   0   9  27       65.43       51.77     12.70 o 
   1   9  27       25.23        7.81      8.79 o 
   2   9  27       24.08       17.58      9.77 o 
   3   9  27        7.57      -15.63     10.74 o 
   4   9  27        0.79       -1.95      7.81 o 
   5   9  27        8.44        4.88      7.81 o 
   6   9  27        2.51       -5.86      7.81 o 
  -5  10  27       24.19        9.77      6.84 o 
  -1  10  27        2.53      -13.67     10.74 o 
   1  10  27        1.85      -16.12     10.74 o 
   2  10  27        3.79      -16.12     10.74 o 
   3  10  27       40.39       12.70      8.79 o 
   4  10  27        0.94       -2.93      7.81 o 
   5  10  27       22.94       24.42      8.79 o 
  -1  11  27        3.09        5.86      7.81 o 
   0  11  27        6.49      -14.65      9.77 o 
   2  11  27        5.18      -16.12     10.74 o 
   3  11  27        0.57        6.84      7.81 o 
   0   0  28      179.26      181.68     21.49 o 
   1   0  28      602.72      579.22     25.55 o 
   2   0  28      721.79      793.13     42.98 o 
   3   0  28       29.15       29.30     11.72 o 
   4   0  28     1045.98     1094.66     59.09 o 
   5   0  28        2.06        5.50      6.74 o 
   6   0  28      108.09      118.45     11.32 o 
   7   0  28      197.57      246.58     20.37 o 
   8   0  28        0.98        1.68      9.86 o 
   9   0  28        2.74       -9.77     13.67 o 
  10   0  28       15.67        6.84     12.70 o 
  11   0  28       10.94       -2.93      9.77 o 
 -10   1  28        0.94      -13.67     13.67 o 
  -9   1  28       22.58       32.23     15.63 o 
  -8   1  28        4.64       -8.79     15.63 o 
  -7   1  28        0.05        2.16      9.58 o 
  -6   1  28       43.18       35.23      7.69 o 
  -5   1  28      158.71      154.84     12.00 o 
  -4   1  28       89.53       76.13      9.55 o 
  -3   1  28      247.87      244.19     25.40 o 
  -2   1  28       41.96       62.51     14.65 o 
  -1   1  28      172.61      168.00     20.51 o 
   0   1  28      238.87      245.17     24.42 o 
   1   1  28      129.44      129.87     13.45 o 
   2   1  28       55.03       62.09     10.36 o 
   3   1  28      232.43      239.31     25.40 o 
   4   1  28      113.87      102.97      9.18 o 
   5   1  28      136.52      135.48     11.64 o 
   6   1  28       34.79       22.04      7.21 o 
   7   1  28        1.59        6.45     13.19 o 
   8   1  28        7.23        2.50      9.30 o 
   9   1  28       34.28       64.47     17.58 o 
  10   1  28        1.33      -10.74     12.70 o 
 -10   2  28       10.74        0.98     11.72 o 
  -9   2  28        3.44       -4.19      9.77 o 
  -8   2  28       29.20       55.68     18.56 o 
  -7   2  28       15.71       18.07      9.60 o 
  -6   2  28      107.95      119.13     17.09 o 
  -5   2  28      195.51      177.04     29.79 o 
  -4   2  28       10.03        3.58      5.55 o 
  -3   2  28      883.91      894.71     45.91 o 
  -2   2  28       37.27       28.33     11.72 o 
  -1   2  28       37.79       42.00     13.67 o 
   0   2  28       10.95        6.84      9.77 o 
   1   2  28       28.98       25.40     12.70 o 
   2   2  28       47.41       46.88     13.67 o 
   3   2  28      784.35      828.29     48.84 o 
   4   2  28       19.85       11.01      6.28 o 
   5   2  28      223.00      246.26     15.01 o 
   6   2  28      112.20      124.82     11.12 o 
   7   2  28       14.27       14.94     10.56 o 
   8   2  28       42.12       57.68     12.20 o 
   9   2  28        1.06        3.91     11.72 o 
  10   2  28       17.66        4.88     10.74 o 
 -10   3  28        3.05       -8.79      9.77 o 
  -9   3  28       54.25       56.46     10.56 o 
  -8   3  28        5.10        4.88     12.70 o 
  -7   3  28      129.24      134.79     23.44 o 
  -6   3  28       16.93       25.40     16.60 o 
  -5   3  28       76.85       86.93     22.47 o 
  -4   3  28      358.34      396.57     38.09 o 
  -3   3  28       35.41       55.68     15.63 o 
  -2   3  28       60.01       51.77     14.65 o 
  -1   3  28       61.34       59.58     15.63 o 
   0   3  28        1.19       10.74     10.74 o 
   1   3  28       53.57       61.54     14.65 o 
   2   3  28       53.41       42.00     13.67 o 
   3   3  28       54.62       33.21      8.79 o 
   4   3  28      406.73      409.26     27.35 o 
   5   3  28       77.97       97.65     13.16 o 
   6   3  28       24.93       37.33      8.02 o 
   7   3  28      133.72      136.70     15.18 o 
   8   3  28        7.10       17.86      9.38 o 
   9   3  28       59.73       47.86     12.70 o 
  10   3  28        3.32      -11.72      9.77 o 
 -10   4  28       11.52       39.07     10.74 o 
  -9   4  28        2.22        0.00      6.91 o 
  -8   4  28       24.43       16.91      8.90 o 
  -7   4  28       34.34       34.19     15.63 o 
  -6   4  28       37.20       59.58     17.58 o 
  -5   4  28       79.35       75.21     19.54 o 
  -4   4  28      630.91      728.66     47.86 o 
  -2   4  28      206.49      168.98     22.47 o 
  -1   4  28      574.24      556.75     37.12 o 
   0   4  28      108.08       98.65     17.58 o 
   1   4  28      521.90      549.92     35.16 o 
   2   4  28      196.65      169.96     17.58 o 
   3   4  28       11.61       -8.79     12.70 o 
   4   4  28      604.07      582.15     32.23 o 
   5   4  28       80.10       72.51     12.11 o 
   6   4  28       36.64       65.77     11.38 o 
   7   4  28       28.44       26.37     16.60 o 
   8   4  28       35.98       32.23     10.74 o 
   9   4  28        2.20       -8.79      9.77 o 
  10   4  28        8.36        6.84      7.81 o 
  -9   5  28       15.24       23.44     10.74 o 
  -8   5  28       18.03        9.77     10.74 o 
  -7   5  28      105.03       91.52     11.68 o 
  -6   5  28       96.68       91.82     17.58 o 
  -5   5  28      128.01      150.42     22.47 o 
  -4   5  28      130.36      162.14     25.40 o 
  -3   5  28        3.26       15.63     15.63 o 
  -1   5  28       23.08      -18.56     13.67 o 
   0   5  28       14.92       -8.79     13.67 o 
   1   5  28       24.30        6.84     11.23 o 
   2   5  28      104.61       80.62     10.00 o 
   3   5  28        3.61      -12.70     11.72 o 
   4   5  28      120.70      131.15     22.95 o 
   5   5  28      127.93      126.68     24.42 o 
   6   5  28       77.28       82.96     11.38 o 
   7   5  28      117.82      114.28     19.54 o 
  -9   6  28        7.91       20.51     10.74 o 
  -8   6  28       31.17       25.40     10.74 o 
  -7   6  28       20.91       16.60     11.72 o 
  -6   6  28       20.17       20.51     12.70 o 
  -5   6  28      160.76      174.84     20.51 o 
  -4   6  28       70.37      104.51     18.56 o 
  -3   6  28      111.78      125.03     20.51 o 
  -1   6  28      235.35      176.53     14.50 o 
   0   6  28      380.41      355.20     38.58 o 
   1   6  28      229.70      169.96     19.54 o 
   2   6  28      158.98      146.03     13.12 o 
   3   6  28      100.32       64.02      8.61 o 
   4   6  28       79.63       78.14     13.67 o 
   5   6  28      153.67      143.58     17.58 o 
   6   6  28       12.21       11.72      8.79 o 
  -8   7  28        1.38        7.81      8.79 o 
  -7   7  28        0.85        9.77      9.77 o 
  -6   7  28       26.82       30.28     12.70 o 
  -5   7  28        8.19        2.93     10.74 o 
  -4   7  28       17.32       15.63     10.74 o 
  -3   7  28       35.88       10.74     10.74 o 
  -1   7  28       89.64       88.89     15.63 o 
   0   7  28      471.55      440.52     31.26 o 
   1   7  28       81.51       84.98     15.63 o 
   2   7  28       24.47       10.74      8.79 o 
   3   7  28       29.17        7.52      6.80 o 
   4   7  28       24.48       17.48      6.80 o 
   5   7  28        6.60       -5.86     10.74 o 
   6   7  28       32.51       16.60      8.79 o 
  -7   8  28        0.29       19.54      9.77 o 
  -6   8  28        3.31       26.37     11.72 o 
  -5   8  28        1.12        7.81     10.74 o 
  -4   8  28       17.21       21.49     10.74 o 
  -1   8  28       23.53       13.67      9.77 o 
   0   8  28       12.55        2.93      9.77 o 
   1   8  28       25.97       15.63     10.74 o 
   2   8  28       28.09       28.33     11.72 o 
   3   8  28       44.90       44.67     10.74 o 
   4   8  28       22.98       16.60     10.74 o 
   5   8  28        3.47       -4.88      8.79 o 
   6   8  28        3.38       -3.91      8.79 o 
  -6   9  28        4.55      -13.19      8.79 o 
  -5   9  28        4.93       18.56      9.77 o 
  -4   9  28       14.36       24.42      9.77 o 
  -1   9  28       27.06       15.63      9.77 o 
   0   9  28        3.33       -5.86     10.74 o 
   1   9  28       21.61       10.74      8.79 o 
   2   9  28        3.18       -0.98      9.77 o 
   3   9  28       13.08       16.19      7.03 o 
   4   9  28       17.89        9.97      6.53 o 
   5   9  28        4.62        0.00      7.81 o 
   6   9  28        2.62        4.88      7.81 o 
  -1  10  28        9.67        7.81      8.79 o 
   0  10  28        0.13      -16.12     10.74 o 
   1  10  28       12.87      -14.65      9.77 o 
   2  10  28        3.07      -12.70     22.47 o 
   3  10  28        0.29       11.72      9.77 o 
   4  10  28        4.21        7.81      7.81 o 
  -1  11  28        1.28       -3.91      6.84 o 
   0  11  28        1.17        3.91      7.81 o 
   1  11  28        2.54        9.77      7.81 o 
   1   0  29      108.44       92.79     17.58 o 
   2   0  29       66.60       37.12     13.67 o 
   3   0  29      225.15      257.63     14.48 o 
   4   0  29      161.92      201.61     13.47 o 
   5   0  29      186.82      169.86     16.32 o 
   6   0  29       21.94       18.95      7.21 o 
   7   0  29        4.09        7.23     10.29 o 
   8   0  29       41.97       34.19     16.60 o 
   9   0  29        4.64        6.84     13.67 o 
  10   0  29       26.05        4.88     11.72 o 
 -10   1  29        0.77        0.00     11.72 o 
  -9   1  29       10.60        4.88     13.67 o 
  -8   1  29       22.90       26.37     16.60 o 
  -7   1  29       22.22       28.78     10.29 o 
  -6   1  29       66.90       69.04     12.43 o 
  -5   1  29       97.97       84.13      9.87 o 
  -4   1  29      479.73      397.93     37.12 o 
  -3   1  29      290.46      270.60     15.00 o 
  -2   1  29      415.33      386.80     31.26 o 
  -1   1  29      486.00      478.61     34.19 o 
   0   1  29      345.90      403.40     31.26 o 
   1   1  29      497.26      517.68     35.16 o 
   2   1  29      454.17      404.38     31.26 o 
   3   1  29      290.90      304.21     18.22 o 
   4   1  29      484.51      459.19     22.06 o 
   5   1  29       88.44       88.87     10.05 o 
   6   1  29       65.48       64.73      9.05 o 
   7   1  29       14.07        9.90     12.70 o 
   8   1  29       28.58       23.68     10.00 o 
   9   1  29        7.37        5.86     12.70 o 
  10   1  29        0.10      -10.74     12.70 o 
 -10   2  29       14.49        6.84      9.77 o 
  -9   2  29       57.43       57.10     11.72 o 
  -8   2  29       23.77       48.84     17.58 o 
  -7   2  29      106.31       97.05     14.16 o 
  -6   2  29       16.16       19.06      9.17 o 
  -5   2  29      169.24      167.23     26.37 o 
  -4   2  29      283.38      279.77     58.61 o 
  -3   2  29      143.88      172.95     15.18 o 
  -2   2  29      229.24      218.79     24.42 o 
  -1   2  29       69.31       66.42     14.65 o 
   0   2  29      165.21      124.05     19.54 o 
   1   2  29       85.31       77.16     16.60 o 
   2   2  29      232.08      215.86     23.44 o 
   3   2  29      135.66      175.82     18.56 o 
   4   2  29      298.40      345.44     18.61 o 
   5   2  29      144.27      162.89     12.84 o 
   6   2  29       17.16       29.60      7.50 o 
   7   2  29       94.53      110.49     14.78 o 
   8   2  29       21.15       37.34     10.69 o 
   9   2  29       60.05       63.49     15.63 o 
  10   2  29       12.16       10.74      9.77 o 
 -10   3  29       21.75       30.28     10.74 o 
  -9   3  29        0.03       -6.54      7.92 o 
  -8   3  29        7.03       10.21     14.65 o 
  -7   3  29       41.81       53.72     18.56 o 
  -6   3  29      142.63      173.86     25.40 o 
  -5   3  29        3.94       -2.93     14.65 o 
  -4   3  29      364.95      417.08     38.09 o 
  -3   3  29      138.70      145.54     25.40 o 
  -1   3  29      109.20      105.49     18.56 o 
   0   3  29     1105.57     1071.51     48.84 o 
   1   3  29       93.95       86.73     10.99 o 
   2   3  29       77.79       73.26     12.70 o 
   3   3  29      134.64      134.79     16.60 o 
   4   3  29      385.50      357.50     25.40 o 
   5   3  29        1.55        0.39      8.13 o 
   6   3  29      136.84      155.02     12.07 o 
   7   3  29       60.17       76.61     12.64 o 
   8   3  29        9.62       17.69      9.15 o 
   9   3  29        0.81        1.95      9.77 o 
  10   3  29       20.39       17.58      8.79 o 
  -9   4  29        6.48        3.34      6.53 o 
  -8   4  29        5.20        1.37      9.77 o 
  -7   4  29       23.06       41.02     15.63 o 
  -6   4  29      100.21      126.98     22.47 o 
  -5   4  29       28.00       28.33     15.63 o 
  -4   4  29       63.86       81.07     21.49 o 
  -3   4  29      105.02      151.40     25.40 o 
  -1   4  29       66.52       69.35     11.72 o 
   0   4  29       95.49       96.70     14.65 o 
   1   4  29       79.03       88.89     14.65 o 
   2   4  29       86.60       62.51     12.70 o 
   3   4  29      100.41       92.79     14.65 o 
   4   4  29       53.91       40.05     10.74 o 
   5   4  29       34.70       40.11     10.29 o 
   6   4  29       93.34      113.27     16.12 o 
   7   4  29       19.92       21.49     15.63 o 
   8   4  29        9.94       13.67      9.77 o 
   9   4  29        9.72       -4.88      8.79 o 
  -9   5  29       24.94       44.93     11.72 o 
  -8   5  29       19.87       15.63     10.74 o 
  -7   5  29       34.44       30.77      8.98 o 
  -6   5  29       23.36       15.63     16.60 o 
  -5   5  29       56.62       54.70     16.60 o 
  -4   5  29      119.40      179.72     25.40 o 
  -3   5  29      421.26      483.50     38.09 o 
  -1   5  29       31.16       18.56     10.74 o 
   0   5  29      421.65      430.75     30.28 o 
   1   5  29       36.74       -1.95     12.70 o 
   2   5  29       47.13       59.58     12.70 o 
   3   5  29      463.68      412.19     28.33 o 
   4   5  29      143.52      155.21     14.46 o 
   5   5  29       63.06       58.30     10.48 o 
   6   5  29       28.75       40.49      9.38 o 
   7   5  29       31.73       26.37     13.67 o 
  -8   6  29       10.72       12.70      9.77 o 
  -7   6  29        0.20       -4.88      9.77 o 
  -6   6  29       37.19       25.40     11.72 o 
  -5   6  29      152.89      144.56     18.56 o 
  -4   6  29        7.70       -3.83      8.90 o 
  -3   6  29       12.67       25.40     13.67 o 
  -1   6  29      128.74      132.84     17.58 o 
   0   6  29      108.03       98.65     16.60 o 
   1   6  29      131.59      115.24     12.43 o 
   2   6  29      125.30      127.21     12.07 o 
   3   6  29       21.21        9.77     10.74 o 
   4   6  29        6.42       -4.88     11.72 o 
   5   6  29      153.84      133.82     17.58 o 
   6   6  29       34.45       43.95     12.70 o 
  -8   7  29        1.06       15.63      9.77 o 
  -7   7  29       19.85       42.98     11.72 o 
  -6   7  29       11.34        5.86      9.77 o 
  -5   7  29       45.66       58.61     14.65 o 
  -4   7  29        5.00        2.93     10.74 o 
  -3   7  29       20.69        8.79      9.77 o 
  -1   7  29       23.13        7.81     10.74 o 
   0   7  29        0.70      -11.21      8.61 o 
   1   7  29       23.00       15.36      7.50 o 
   2   7  29      106.15      105.51     16.12 o 
   3   7  29       23.03       11.21      7.23 o 
   4   7  29        5.05        0.98     10.74 o 
   5   7  29       52.35       47.86     12.70 o 
   6   7  29       11.67       16.60      9.77 o 
  -7   8  29       19.58       33.21      9.77 o 
  -6   8  29        7.14       19.54     10.74 o 
  -5   8  29        8.56        8.79      9.77 o 
  -4   8  29        4.90        8.79      9.77 o 
  -1   8  29        1.92       -7.81     12.70 o 
   0   8  29      112.44      106.13     11.38 o 
   1   8  29        1.20      -10.26      7.60 o 
   2   8  29        9.52       -3.55      7.50 o 
   3   8  29       91.63       86.61     10.56 o 
   4   8  29        4.11        4.88      9.77 o 
   5   8  29        7.03        3.91      8.79 o 
   6   8  29        8.11       14.65      8.79 o 
  -5   9  29        1.23        9.77      7.81 o 
  -4   9  29       14.08       43.95     10.74 o 
  -1   9  29        9.45        7.81      8.79 o 
   0   9  29       74.41       61.35     21.00 o 
   1   9  29       11.69        5.58      7.23 o 
   2   9  29       13.82        4.65      7.23 o 
   3   9  29        5.59       -1.30      7.23 o 
   4   9  29       10.83       12.70      8.79 o 
   5   9  29        1.48       -9.77      8.79 o 
  -1  10  29        5.99       -8.79      8.79 o 
   0  10  29       35.67       29.30      9.77 o 
   1  10  29        7.11        5.86      8.79 o 
   2  10  29        4.39        6.84      8.79 o 
   3  10  29        3.23        0.98      7.81 o 
   0   0  30        6.69        4.88     10.74 o 
   1   0  30       81.74       69.35     16.60 o 
   2   0  30      165.51      183.32     17.09 o 
   3   0  30       70.77       82.45     11.26 o 
   4   0  30       25.42       32.43      8.01 o 
   5   0  30      224.34      258.17     15.22 o 
   6   0  30       62.38       83.45     11.61 o 
   7   0  30       12.27       19.13     10.69 o 
   8   0  30        1.40       13.67     15.63 o 
   9   0  30       18.55        9.77     12.70 o 
  10   0  30        1.50      -11.72     11.72 o 
 -10   1  30       38.18       38.09     12.70 o 
  -9   1  30       34.62       36.14     14.65 o 
  -8   1  30       11.90       14.65     14.65 o 
  -7   1  30      113.02      117.90     14.31 o 
  -6   1  30      212.84      203.18     21.00 o 
  -5   1  30       59.03       39.60      7.90 o 
  -4   1  30      115.11      104.25     16.41 o 
  -3   1  30      384.68      367.44     20.78 o 
  -2   1  30      250.67      286.19     23.44 o 
  -1   1  30       69.19       63.07     10.29 o 
   0   1  30      193.88      210.98     24.42 o 
   1   1  30       73.66       76.04     10.69 o 
   2   1  30      270.92      321.68     18.50 o 
   3   1  30      370.35      378.26     19.89 o 
   4   1  30      133.19      135.82     13.76 o 
   5   1  30       55.50       53.86      8.75 o 
   6   1  30      233.05      216.37     14.01 o 
   7   1  30      106.96      114.66     15.15 o 
   8   1  30       12.70       11.58      9.30 o 
   9   1  30       32.63       36.14     13.67 o 
  10   1  30       33.28       21.49     10.74 o 
 -10   2  30        1.66       14.65     10.74 o 
  -9   2  30        9.39       -3.42      8.29 o 
  -8   2  30       47.65       49.81     17.58 o 
  -7   2  30       84.78      109.33     13.67 o 
  -6   2  30       13.90       14.93      9.02 o 
  -5   2  30       35.61       44.64     13.67 o 
  -4   2  30      170.47      166.79     35.65 o 
  -3   2  30       31.79       47.86     18.56 o 
  -2   2  30      340.72      310.61     24.42 o 
   0   2  30     1301.96     1352.92     72.77 o 
   1   2  30       31.25       57.63     14.65 o 
   2   2  30      369.06      375.08     26.37 o 
   3   2  30       34.75       52.75     13.67 o 
   4   2  30      185.32      201.99     15.53 o 
   5   2  30       28.17       47.60      8.58 o 
   6   2  30       14.20       16.34      6.96 o 
   7   2  30       82.47      114.91     14.74 o 
   8   2  30       39.37       40.69     10.56 o 
   9   2  30       11.09       15.63     11.72 o 
  10   2  30        3.02        0.00      9.77 o 
  -9   3  30       51.33       56.71      9.30 o 
  -8   3  30       23.17       16.33     17.58 o 
  -7   3  30       27.36       32.23     16.60 o 
  -6   3  30       87.74      114.28     22.47 o 
  -5   3  30       77.14       65.44     19.54 o 
  -4   3  30       95.69      125.03     24.42 o 
  -3   3  30       17.51       -9.77     16.60 o 
   0   3  30       12.34       32.23     13.67 o 
   1   3  30       49.68       84.00     14.65 o 
   2   3  30       26.01       19.54     10.74 o 
   3   3  30       17.27       22.47     11.72 o 
   4   3  30       71.77       83.02     15.63 o 
   5   3  30       72.19       80.18     12.11 o 
   6   3  30       78.39       98.28     10.32 o 
   7   3  30       31.49       27.98      7.09 o 
   8   3  30       20.80       25.40     11.72 o 
   9   3  30       45.46       40.05     10.74 o 
  -9   4  30       24.56       25.26      7.23 o 
  -8   4  30        9.18       20.11      8.20 o 
  -7   4  30        3.67        4.24     18.56 o 
  -6   4  30      110.24      108.42     20.51 o 
  -5   4  30       19.50       10.74     13.67 o 
  -4   4  30       76.70       93.77     21.49 o 
  -3   4  30      168.12      190.47     27.35 o 
  -1   4  30        7.50       -2.93      9.77 o 
   0   4  30       26.17       23.44      9.77 o 
   1   4  30       10.92      -13.67     12.70 o 
   2   4  30      185.28      150.42     17.58 o 
   3   4  30      188.99      160.19     18.56 o 
   4   4  30       74.41       70.44     11.38 o 
   5   4  30       14.57       14.50      8.28 o 
   6   4  30      114.53      143.44     14.27 o 
   7   4  30        5.29       19.34      8.13 o 
   9   4  30       20.01       12.70      7.81 o 
  -8   5  30       21.44       18.56     10.74 o 
  -7   5  30       16.10       17.58     11.72 o 
  -6   5  30       71.21       77.50     10.99 o 
  -5   5  30       58.29       70.33     17.58 o 
  -4   5  30       13.88       17.58     14.65 o 
  -3   5  30       11.09       16.60     14.65 o 
  -1   5  30       28.26        1.95     12.70 o 
   0   5  30       17.95       -3.91     12.70 o 
   1   5  30       39.92       21.49      9.77 o 
   2   5  30      156.61      168.00     19.54 o 
   3   5  30       11.51      -13.67     13.67 o 
   4   5  30       12.67        3.09      8.45 o 
   5   5  30       59.96       66.80     11.50 o 
   6   5  30       62.22       96.48     11.95 o 
   7   5  30       14.92       21.49      7.74 o 
  -8   6  30        4.39        4.88      8.79 o 
  -7   6  30       18.98       22.47     10.74 o 
  -6   6  30        1.48       -1.95     10.74 o 
  -5   6  30       22.44        7.81     10.74 o 
  -4   6  30       62.17       64.19     10.74 o 
  -3   6  30      103.38       90.84     17.58 o 
  -1   6  30       27.44        9.77     11.72 o 
   0   6  30       13.90       -9.77     13.67 o 
   1   6  30       25.84        0.98     10.74 o 
   2   6  30       20.42       11.72     10.74 o 
   3   6  30      111.19       96.17     13.19 o 
   4   6  30       56.96       53.05      9.38 o 
   5   6  30       27.14       25.40     10.74 o 
   6   6  30        0.25        6.84      9.77 o 
   7   6  30       21.64       29.30      9.77 o 
  -7   7  30       21.98       49.81     11.72 o 
  -6   7  30       16.82       16.60     10.74 o 
  -5   7  30       24.89       41.02     12.70 o 
  -4   7  30      101.37      114.28     16.60 o 
  -3   7  30        9.25      -10.74     11.72 o 
  -1   7  30       62.48       19.54     10.74 o 
   0   7  30        2.36        0.00     11.72 o 
   1   7  30       58.01       37.12     11.72 o 
   2   7  30       28.36       27.35     12.70 o 
   3   7  30        6.61        4.88      9.77 o 
   4   7  30       89.39      111.35     15.63 o 
   5   7  30       25.60       30.28     10.74 o 
   6   7  30       17.56       26.37      9.77 o 
  -6   8  30       21.82       48.84     11.72 o 
  -5   8  30        5.63       17.58      9.77 o 
  -4   8  30       25.36       34.19     10.74 o 
  -1   8  30       22.39       15.63     10.74 o 
   0   8  30        0.15       -3.91     10.74 o 
   1   8  30       25.03       36.14     12.70 o 
   2   8  30       15.53       13.67     10.74 o 
   3   8  30        3.18       -0.98      9.77 o 
   4   8  30       28.56       18.56      9.77 o 
   5   8  30        7.48       13.67      8.79 o 
   6   8  30       21.74       30.28      8.79 o 
  -5   9  30        2.32      -13.19      8.79 o 
  -1   9  30       38.32       49.81     11.72 o 
   0   9  30        8.85        0.00      9.77 o 
   1   9  30       34.47       34.19     11.72 o 
   2   9  30        3.67       -2.93      9.77 o 
   3   9  30        3.01        1.95      8.79 o 
   4   9  30       12.14       17.58      8.79 o 
   5   9  30        1.98        2.93      7.81 o 
   0  10  30        0.18      -14.65      9.77 o 
   1  10  30        5.17       13.67      8.79 o 
   2  10  30        2.38       -3.91      8.79 o 
   1   0  31       18.70       14.65      9.77 o 
   2   0  31       86.50       67.84     10.56 o 
   3   0  31       27.35       16.06      8.61 o 
   4   0  31       43.84       27.88      7.54 o 
   5   0  31      233.64      262.20     15.34 o 
   6   0  31       74.36       83.39      9.91 o 
   7   0  31        2.20       -2.60      9.15 o 
   8   0  31        0.84       -1.95     13.67 o 
   9   0  31        0.19        2.93     11.72 o 
  -9   1  31       19.09       12.70     11.72 o 
  -8   1  31        4.54       13.67     14.65 o 
  -7   1  31        6.35        3.35     14.16 o 
  -6   1  31       19.10       26.59     10.74 o 
  -5   1  31       97.82       90.23     19.05 o 
  -4   1  31       64.58       68.97      9.11 o 
  -3   1  31       40.86       46.11     10.56 o 
  -2   1  31      458.22      456.20     25.40 o 
  -1   1  31      269.87      269.59     23.44 o 
   0   1  31       13.63        3.29      6.53 o 
   1   1  31      258.12      270.86     17.23 o 
   2   1  31      486.37      502.84     23.36 o 
   3   1  31       33.93       48.33     10.74 o 
   4   1  31       77.36       86.67     10.03 o 
   5   1  31       98.07       90.39     10.29 o 
   6   1  31       19.04       17.62      8.97 o 
   7   1  31        7.73       13.94      6.70 o 
   8   1  31        3.22        8.79     11.72 o 
   9   1  31       23.48       23.44     12.70 o 
  -9   2  31       15.19       13.67      7.60 o 
  -8   2  31       22.85       38.09     15.63 o 
  -7   2  31       19.82       44.93     17.58 o 
  -6   2  31      206.87      243.47     27.84 o 
  -5   2  31        5.50        7.60      8.42 o 
  -4   2  31       39.25       40.99      9.91 o 
  -3   2  31       12.06        7.81     15.63 o 
   0   2  31        2.06       22.47     12.70 o 
   1   2  31       24.61       59.58     14.65 o 
   2   2  31       46.68       62.51     14.65 o 
   3   2  31       13.41       26.37     11.72 o 
   4   2  31       38.58       52.48      8.70 o 
   5   2  31        8.14        0.50      9.09 o 
   6   2  31      209.10      249.33     14.43 o 
   7   2  31       16.99       38.64      7.94 o 
   8   2  31       18.86       21.49     11.72 o 
   9   2  31       13.98       16.60     10.74 o 
  -9   3  31        4.08        1.95      6.91 o 
  -8   3  31        2.91       -2.19      8.61 o 
  -7   3  31       15.69       23.44     14.65 o 
  -6   3  31       12.31       24.42     15.63 o 
  -5   3  31       15.95       13.67     15.63 o 
  -4   3  31       42.89       41.02     18.56 o 
  -3   3  31       38.45       44.93     18.56 o 
   0   3  31      327.11      296.94     25.40 o 
   1   3  31       44.29       65.44     13.67 o 
   2   3  31      107.91      111.35     16.60 o 
   3   3  31       38.34       35.16     13.67 o 
   4   3  31       37.48       45.37     10.29 o 
   5   3  31       20.47       28.68     10.09 o 
   6   3  31       16.62       19.09      7.15 o 
   7   3  31        9.13       10.86      5.80 o 
   8   3  31        2.93       13.67      9.77 o 
   9   3  31        3.02       -7.81      8.79 o 
  -8   4  31       16.65       14.93      7.23 o 
  -7   4  31        0.79       -6.95      9.28 o 
  -6   4  31        9.94        1.95     12.70 o 
  -5   4  31       20.22       31.26     15.63 o 
  -4   4  31       34.42       37.12     16.60 o 
  -3   4  31       53.92       79.12     19.54 o 
  -1   4  31       11.76       24.42     12.70 o 
   0   4  31        3.98       10.74     11.72 o 
   1   4  31       14.62       24.42     11.72 o 
   2   4  31      129.23      116.23     17.58 o 
   3   4  31       56.64       57.63     14.65 o 
   4   4  31       36.95       18.78      9.15 o 
   5   4  31       14.80       22.83      8.85 o 
   6   4  31        6.58       13.52      8.28 o 
   7   4  31        1.11       -2.79      7.03 o 
  -8   5  31        0.74       -1.95      8.79 o 
  -7   5  31       15.37       13.67     11.23 o 
  -6   5  31        5.44       -5.12     10.26 o 
  -5   5  31      150.50      156.28     21.49 o 
  -4   5  31        8.33       14.65     12.70 o 
  -3   5  31       14.85       28.33     15.63 o 
  -1   5  31       75.45       68.37     15.63 o 
   0   5  31       92.95      131.86     17.58 o 
   1   5  31       80.52       57.63     13.67 o 
   2   5  31       14.92        2.93     11.72 o 
   3   5  31       11.96        6.84      9.77 o 
   4   5  31        9.69       15.24      8.13 o 
   5   5  31      155.77      164.66     14.55 o 
   6   5  31        4.25       10.62      7.74 o 
   7   5  31       14.05       16.88      7.03 o 
  -7   6  31       15.54       16.60      9.77 o 
  -6   6  31        3.72        4.88      9.77 o 
  -5   6  31        8.11        0.80      7.50 o 
  -4   6  31       10.37        0.89      9.28 o 
  -3   6  31       32.28       27.65     16.12 o 
  -2   6  31       25.50       42.00     15.63 o 
  -1   6  31      100.08      108.42     16.60 o 
   0   6  31       15.56       11.72      9.77 o 
   1   6  31       91.46       96.70     15.63 o 
   2   6  31       25.03       11.72      9.77 o 
   3   6  31       39.45       30.39      9.30 o 
   4   6  31        9.95       11.23      7.60 o 
   5   6  31        9.13       13.30      7.81 o 
   6   6  31        2.59        8.79      8.79 o 
   7   6  31       14.23       12.70      7.81 o 
  -6   7  31       10.99       13.67      9.77 o 
  -5   7  31       32.35       34.19     11.72 o 
  -4   7  31       11.57       13.67      9.77 o 
  -3   7  31       34.54       36.14     11.72 o 
  -2   7  31       29.25       29.30     12.70 o 
  -1   7  31       36.84       27.35     10.74 o 
   0   7  31        9.75        1.95     10.74 o 
   1   7  31       43.63       44.93     13.67 o 
   2   7  31       30.82       21.49     10.74 o 
   3   7  31       35.74       34.19     11.72 o 
   4   7  31       13.19       22.47     10.74 o 
   5   7  31       32.94       33.21     11.72 o 
   6   7  31       11.89       10.74      8.79 o 
  -5   8  31       10.32       31.26      9.77 o 
  -4   8  31       13.93       22.47      9.77 o 
  -1   8  31        0.54      -16.60     11.72 o 
   0   8  31       11.36       -8.79     10.74 o 
   1   8  31        0.92        0.98     10.74 o 
   2   8  31        8.12       -1.95      9.77 o 
   3   8  31       39.24       47.86     12.70 o 
   4   8  31       15.21        2.93      9.77 o 
   5   8  31        8.97       13.67      9.77 o 
   0   9  31       22.62       23.44      9.77 o 
   1   9  31        0.49        1.95      8.79 o 
   2   9  31       11.01        5.86      8.79 o 
   3   9  31        0.82        0.00      8.79 o
[truncated: 33,652 more chars]
